# Supplementary material for: 2-Acetamido-3-(4-hydr­oxy-3-methoxy­phen­yl)acrylic acid
Source: Acta Crystallogr Sect E Struct Rep Online. 2008 Feb 6;64(Pt 3):o566. doi: 10.1107/S1600536808001347 (PMC2960767; doi:10.1107/S1600536808001347)
Supplement: Supplementary file 1 [file e-64-0o566-sup1.cif]

##############################################################################
###                                                                        ###
###        Electronic paper (Acta Crystallographica Section E)             ###
###                                                                        ###
##############################################################################
#                                                                            #
# This CIF contains the data in a paper accepted for publication in Acta     #
# Crystallographica Section E. It conforms to the requirements of Notes      #
# for Authors for Section E, and has been peer reviewed under the auspices   #
# of the IUCr Commission on Journals.                                        #
#                                                                            #
# Full details of the Crystallographic Information File format               #
# are given in the paper "The Crystallographic Information File (CIF):       #
# a New Standard Archive File for Crystallography" by S. R. Hall, F. H.      #
# Allen and I. D. Brown [Acta Cryst. (1991), A47, 655-685].                  #
#                                                                            #
# The current version of the core CIF dictionary is obtainable from          #
# ftp://ftp.iucr.org/pub/cif_core.dic. The current version number is 2.1.    #
#                                                                            #
# Software is freely available for graphical display of the structure(s) in  #
# this CIF.  For information consult the CIF home page http://www.iucr.org/  #
# cif/home.html                                                              #
#                                                                            #
##############################################################################
                                             
data_I
_audit_creation_method     SHELXL97
_chemical_name_systematic
;
2-Acetamido-3-(4-hydroxy-3-methoxyphenyl)acrylic acid
;
_chemical_name_common     ?
_chemical_formula_moiety     'C12 H13 N O5'
_chemical_formula_sum     'C12 H13 N O5'
_chemical_formula_iupac     'C12 H13 N O5'
_chemical_formula_weight     251.23
_chemical_melting_point     481
_symmetry_cell_setting     orthorhombic
_symmetry_space_group_name_H-M     Pbca
loop_
    _symmetry_equiv_pos_as_xyz
    'x, y, z'
    '-x+1/2, -y, z+1/2'
    '-x, y+1/2, -z+1/2'
    'x+1/2, -y+1/2, -z'
    '-x, -y, -z'
    'x-1/2, y, -z-1/2'
    'x, -y-1/2, z-1/2'
    '-x-1/2, y-1/2, z'
_cell_length_a     12.7573(14)
_cell_length_b     12.7518(14)
_cell_length_c     14.7290(17)
_cell_angle_alpha     90.00
_cell_angle_beta     90.00
_cell_angle_gamma     90.00
_cell_volume     2396.1(5)
_cell_formula_units_Z     8
_cell_measurement_reflns_used     4984
_cell_measurement_theta_min     2.65
_cell_measurement_theta_max     28.11
_cell_measurement_temperature     296(2)
_exptl_crystal_description     block
_exptl_crystal_colour     yellow
_exptl_crystal_size_max     0.37
_exptl_crystal_size_mid     0.30
_exptl_crystal_size_min     0.26
_exptl_crystal_density_diffrn     1.393
_exptl_crystal_density_meas     ?
_exptl_crystal_density_method     'not measured'
_exptl_crystal_F_000     1056
_exptl_absorpt_coefficient_mu     0.110
_exptl_absorpt_correction_type     none
_exptl_absorpt_process_details     ?
_exptl_absorpt_correction_T_min     ?
_exptl_absorpt_correction_T_max     ?
_exptl_special_details
;
 ?
;
_diffrn_ambient_temperature     296(2)
_diffrn_radiation_type     MoK\a
_diffrn_radiation_wavelength     0.71073
_diffrn_radiation_source     'fine-focus sealed tube'
_diffrn_radiation_monochromator     graphite
_diffrn_measurement_device_type     'Bruker SMART CCD area-detector'
_diffrn_measurement_method     '\f and \w'
_diffrn_detector_area_resol_mean     ?
_diffrn_reflns_number     11011
_diffrn_reflns_av_R_equivalents     0.0211
_diffrn_reflns_av_sigmaI/netI     0.0156
_diffrn_reflns_theta_min     2.65
_diffrn_reflns_theta_max     25.10
_diffrn_reflns_theta_full     25.10
_diffrn_measured_fraction_theta_max     1.000
_diffrn_measured_fraction_theta_full     1.000
_diffrn_reflns_limit_h_min     -15
_diffrn_reflns_limit_h_max     13
_diffrn_reflns_limit_k_min     -15
_diffrn_reflns_limit_k_max     15
_diffrn_reflns_limit_l_min     -14
_diffrn_reflns_limit_l_max     17
_diffrn_standards_number     ?
_diffrn_standards_interval_count     ?
_diffrn_standards_interval_time     ?
_diffrn_standards_decay_%     ?
_refine_special_details
;
 Refinement of F^2^ against ALL reflections.  The weighted R-factor wR and
 goodness of fit S are based on F^2^, conventional R-factors R are based
 on F, with F set to zero for negative F^2^. The threshold expression of
 F^2^ > 2sigma(F^2^) is used only for calculating R-factors(gt) etc.
and is  not relevant to the choice of reflections for refinement.
R-factors based  on F^2^ are statistically about twice as large
as those based on F, and R-factors based on ALL data will be even larger.
;
_reflns_number_total     2122
_reflns_number_gt     1788
_reflns_threshold_expression     I>2\s(I)
_refine_ls_structure_factor_coef     Fsqd
_refine_ls_matrix_type     full
_refine_ls_R_factor_all     0.0431
_refine_ls_R_factor_gt     0.0370
_refine_ls_wR_factor_gt     0.1155
_refine_ls_wR_factor_ref     0.1216
_refine_ls_goodness_of_fit_ref     1.014
_refine_ls_restrained_S_all     1.014
_refine_ls_number_reflns     2122
_refine_ls_number_parameters     167
_refine_ls_number_restraints     0
_refine_ls_hydrogen_treatment     constr
_refine_ls_weighting_scheme     calc
_refine_ls_weighting_details
               'w = 1/[\s^2^(Fo^2^)+(0.1P)^2^+0.0344P] where P=(Fo^2^+2Fc^2^)/3'
_atom_sites_solution_hydrogens     geom
_atom_sites_solution_primary     direct
_atom_sites_solution_secondary     difmap
_refine_ls_shift/su_max     0.000
_refine_ls_shift/su_mean     0.000
_refine_diff_density_max     0.196
_refine_diff_density_min     -0.313
_refine_ls_extinction_method     none
_refine_ls_extinction_coef     ?
loop_
    _atom_type_symbol
    _atom_type_description
    _atom_type_scat_dispersion_real
    _atom_type_scat_dispersion_imag
    _atom_type_scat_source
    'C' 'C' 0.0033 0.0016
                         'International Tables Vol C Tables 4.2.6.8 and 6.1.1.4'
    'H' 'H' 0.0000 0.0000
                         'International Tables Vol C Tables 4.2.6.8 and 6.1.1.4'
    'N' 'N' 0.0061 0.0033
                         'International Tables Vol C Tables 4.2.6.8 and 6.1.1.4'
    'O' 'O' 0.0106 0.0060
                         'International Tables Vol C Tables 4.2.6.8 and 6.1.1.4'
_computing_data_collection     'SMART (Bruker, 1997)'
_computing_cell_refinement     'SAINT (Bruker, 1997)'
_computing_data_reduction     'SAINT (Bruker, 1997)'
_computing_structure_solution     'SHELXS97 (Sheldrick, 2008)'
_computing_structure_refinement     'SHELXL97 (Sheldrick, 2008)'
_computing_molecular_graphics     'SHELXTL (Bruker, 1997)'
_computing_publication_material     'SHELXTL (Bruker, 1997)'
loop_
    _atom_site_type_symbol
    _atom_site_label
    _atom_site_fract_x
    _atom_site_fract_y
    _atom_site_fract_z
    _atom_site_U_iso_or_equiv
    _atom_site_adp_type
    _atom_site_calc_flag
    _atom_site_refinement_flags
    _atom_site_occupancy
    _atom_site_disorder_assembly
    _atom_site_disorder_group
    N N1 0.16380(8) 0.89736(8) 0.23064(7) 0.0337(3) Uani d . 1 . .
    H H1 0.2301 0.9037 0.2218 0.040 Uiso calc R 1 . .
    O O1 0.12427(7) 1.09483(8) 0.65078(6) 0.0426(3) Uani d . 1 . .
    H H1B 0.0745 1.1269 0.6725 0.064 Uiso calc R 1 . .
    O O2 0.22102(8) 0.94162(8) 0.56758(7) 0.0473(3) Uani d . 1 . .
    O O3 -0.00149(10) 1.06674(9) 0.09716(8) 0.0604(4) Uani d . 1 . .
    O O4 0.07449(9) 0.91314(8) 0.06704(7) 0.0521(3) Uani d . 1 . .
    H H4 0.0520 0.9262 0.0161 0.078 Uiso calc R 1 . .
    O O5 0.03350(7) 0.79383(7) 0.28136(8) 0.0465(3) Uani d . 1 . .
    C C1 0.11343(9) 1.08974(10) 0.55890(9) 0.0330(3) Uani d . 1 . .
    C C2 0.05408(9) 1.16043(10) 0.50975(9) 0.0363(3) Uani d . 1 . .
    H H2 0.0209 1.2156 0.5394 0.044 Uiso calc R 1 . .
    C C3 0.04374(10) 1.14964(10) 0.41675(9) 0.0361(3) Uani d . 1 . .
    H H3 0.0033 1.1977 0.3846 0.043 Uiso calc R 1 . .
    C C4 0.09273(9) 1.06807(9) 0.37029(9) 0.0320(3) Uani d . 1 . .
    C C5 0.15561(10) 0.99846(10) 0.42060(9) 0.0353(3) Uani d . 1 . .
    H H5 0.1912 0.9449 0.3908 0.042 Uiso calc R 1 . .
    C C6 0.16531(9) 1.00837(10) 0.51307(9) 0.0342(3) Uani d . 1 . .
    C C7 0.26213(15) 0.85003(13) 0.52600(12) 0.0631(5) Uani d . 1 . .
    H H7A 0.2063 0.8115 0.4979 0.095 Uiso calc R 1 . .
    H H7B 0.2952 0.8070 0.5712 0.095 Uiso calc R 1 . .
    H H7C 0.3127 0.8696 0.4808 0.095 Uiso calc R 1 . .
    C C8 0.07026(10) 1.05762(10) 0.27390(9) 0.0339(3) Uani d . 1 . .
    H H8 0.0296 1.1117 0.2503 0.041 Uiso calc R 1 . .
    C C9 0.09724(9) 0.98457(10) 0.21286(9) 0.0326(3) Uani d . 1 . .
    C C10 0.05389(11) 0.98977(10) 0.12025(9) 0.0383(3) Uani d . 1 . .
    C C11 0.12612(9) 0.80575(10) 0.26066(9) 0.0344(3) Uani d . 1 . .
    C C12 0.20317(13) 0.71764(12) 0.27005(12) 0.0547(4) Uani d . 1 . .
    H H12A 0.1975 0.6877 0.3296 0.082 Uiso calc R 1 . .
    H H12B 0.2729 0.7439 0.2612 0.082 Uiso calc R 1 . .
    H H12C 0.1884 0.6649 0.2253 0.082 Uiso calc R 1 . .
loop_
    _atom_site_aniso_label
    _atom_site_aniso_U_11
    _atom_site_aniso_U_22
    _atom_site_aniso_U_33
    _atom_site_aniso_U_12
    _atom_site_aniso_U_13
    _atom_site_aniso_U_23
    N1 0.0316(6) 0.0389(6) 0.0306(6) 0.0028(4) 0.0014(4) -0.0005(4)
    O1 0.0364(5) 0.0617(7) 0.0295(6) 0.0091(4) -0.0031(4) -0.0095(4)
    O2 0.0569(6) 0.0501(6) 0.0349(6) 0.0194(5) -0.0089(4) -0.0023(4)
    O3 0.0912(8) 0.0506(7) 0.0393(7) 0.0255(6) -0.0191(6) -0.0037(5)
    O4 0.0774(8) 0.0472(6) 0.0317(6) 0.0116(5) -0.0112(5) -0.0069(4)
    O5 0.0448(6) 0.0363(6) 0.0583(7) -0.0007(4) 0.0118(5) -0.0027(4)
    C1 0.0288(6) 0.0413(7) 0.0289(7) -0.0045(5) -0.0015(5) -0.0042(5)
    C2 0.0366(6) 0.0353(7) 0.0370(8) 0.0011(5) 0.0012(5) -0.0052(6)
    C3 0.0394(7) 0.0332(7) 0.0357(8) 0.0009(5) -0.0019(5) 0.0020(5)
    C4 0.0343(6) 0.0315(6) 0.0301(7) -0.0032(5) -0.0001(5) 0.0011(5)
    C5 0.0373(7) 0.0352(7) 0.0333(8) 0.0019(5) -0.0006(5) -0.0038(5)
    C6 0.0318(6) 0.0368(7) 0.0339(8) 0.0006(5) -0.0040(5) -0.0001(5)
    C7 0.0809(11) 0.0573(10) 0.0512(10) 0.0334(9) -0.0081(9) -0.0042(8)
    C8 0.0386(6) 0.0314(7) 0.0319(8) 0.0002(5) -0.0011(5) 0.0030(5)
    C9 0.0366(7) 0.0326(7) 0.0286(7) -0.0009(5) -0.0006(5) 0.0036(5)
    C10 0.0490(8) 0.0349(7) 0.0310(8) 0.0019(5) -0.0018(6) 0.0001(5)
    C11 0.0404(7) 0.0354(7) 0.0275(7) 0.0044(5) 0.0010(5) -0.0042(5)
    C12 0.0614(9) 0.0458(9) 0.0570(11) 0.0191(7) 0.0032(7) 0.0022(7)
_geom_special_details
;
 All esds (except the esd in the dihedral angle between two l.s. planes)
 are estimated using the full covariance matrix.  The cell esds are taken
 into account individually in the estimation of esds in distances, angles
 and torsion angles; correlations between esds in cell parameters are only
 used when they are defined by crystal symmetry.  An approximate (isotropic)
 treatment of cell esds is used for estimating esds involving l.s. planes.
;
loop_
    _geom_bond_atom_site_label_1
    _geom_bond_atom_site_label_2
    _geom_bond_site_symmetry_2
    _geom_bond_distance
    _geom_bond_publ_flag
    N1 C11 . 1.3383(17) ?
    N1 C9 . 1.4236(16) ?
    N1 H1 . 0.860 ?
    O1 C1 . 1.3619(17) ?
    O1 H1B . 0.820 ?
    O2 C6 . 1.3690(15) ?
    O2 C7 . 1.4192(18) ?
    O3 C10 . 1.2563(17) ?
    O4 C10 . 1.2798(17) ?
    O4 H4 . 0.820 ?
    O5 C11 . 1.2298(15) ?
    C1 C2 . 1.3819(18) ?
    C1 C6 . 1.4037(18) ?
    C2 C3 . 1.3831(19) ?
    C2 H2 . 0.930 ?
    C3 C4 . 1.3931(18) ?
    C3 H3 . 0.930 ?
    C4 C5 . 1.4074(18) ?
    C4 C8 . 1.4544(19) ?
    C5 C6 . 1.3734(19) ?
    C5 H5 . 0.930 ?
    C7 H7A . 0.960 ?
    C7 H7B . 0.960 ?
    C7 H7C . 0.960 ?
    C8 C9 . 1.3396(19) ?
    C8 H8 . 0.930 ?
    C9 C10 . 1.4733(19) ?
    C11 C12 . 1.4992(19) ?
    C12 H12A . 0.960 ?
    C12 H12B . 0.960 ?
    C12 H12C . 0.960 ?
loop_
    _geom_angle_atom_site_label_1
    _geom_angle_atom_site_label_2
    _geom_angle_atom_site_label_3
    _geom_angle_site_symmetry_1
    _geom_angle_site_symmetry_3
    _geom_angle
    _geom_angle_publ_flag
    C11 N1 C9 . . 121.90(10) ?
    C11 N1 H1 . . 119.0 ?
    C9 N1 H1 . . 119.0 ?
    C1 O1 H1B . . 109.5 ?
    C6 O2 C7 . . 116.78(11) ?
    C10 O4 H4 . . 109.5 ?
    O1 C1 C2 . . 123.03(11) ?
    O1 C1 C6 . . 117.72(11) ?
    C2 C1 C6 . . 119.25(12) ?
    C1 C2 C3 . . 120.41(12) ?
    C1 C2 H2 . . 119.8 ?
    C3 C2 H2 . . 119.8 ?
    C2 C3 C4 . . 121.20(12) ?
    C2 C3 H3 . . 119.4 ?
    C4 C3 H3 . . 119.4 ?
    C3 C4 C5 . . 117.90(12) ?
    C3 C4 C8 . . 117.35(11) ?
    C5 C4 C8 . . 124.65(11) ?
    C6 C5 C4 . . 121.03(12) ?
    C6 C5 H5 . . 119.5 ?
    C4 C5 H5 . . 119.5 ?
    O2 C6 C5 . . 124.83(12) ?
    O2 C6 C1 . . 114.99(12) ?
    C5 C6 C1 . . 120.16(12) ?
    O2 C7 H7A . . 109.5 ?
    O2 C7 H7B . . 109.5 ?
    H7A C7 H7B . . 109.5 ?
    O2 C7 H7C . . 109.5 ?
    H7A C7 H7C . . 109.5 ?
    H7B C7 H7C . . 109.5 ?
    C9 C8 C4 . . 131.93(12) ?
    C9 C8 H8 . . 114.0 ?
    C4 C8 H8 . . 114.0 ?
    C8 C9 N1 . . 124.96(12) ?
    C8 C9 C10 . . 119.58(12) ?
    N1 C9 C10 . . 115.43(11) ?
    O3 C10 O4 . . 123.11(13) ?
    O3 C10 C9 . . 119.79(12) ?
    O4 C10 C9 . . 117.10(12) ?
    O5 C11 N1 . . 122.34(11) ?
    O5 C11 C12 . . 120.96(12) ?
    N1 C11 C12 . . 116.69(12) ?
    C11 C12 H12A . . 109.5 ?
    C11 C12 H12B . . 109.5 ?
    H12A C12 H12B . . 109.5 ?
    C11 C12 H12C . . 109.5 ?
    H12A C12 H12C . . 109.5 ?
    H12B C12 H12C . . 109.5 ?
loop_
    _geom_torsion_atom_site_label_1
    _geom_torsion_atom_site_label_2
    _geom_torsion_atom_site_label_3
    _geom_torsion_atom_site_label_4
    _geom_torsion_site_symmetry_1
    _geom_torsion_site_symmetry_2
    _geom_torsion_site_symmetry_3
    _geom_torsion_site_symmetry_4
    _geom_torsion
    _geom_torsion_publ_flag
    O1 C1 C2 C3 . . . . -178.29(11) ?
    C6 C1 C2 C3 . . . . 1.61(18) ?
    C1 C2 C3 C4 . . . . -0.21(19) ?
    C2 C3 C4 C5 . . . . -1.73(18) ?
    C2 C3 C4 C8 . . . . 174.86(11) ?
    C3 C4 C5 C6 . . . . 2.31(18) ?
    C8 C4 C5 C6 . . . . -174.01(12) ?
    C7 O2 C6 C5 . . . . -6.86(19) ?
    C7 O2 C6 C1 . . . . 171.24(13) ?
    C4 C5 C6 O2 . . . . 177.05(11) ?
    C4 C5 C6 C1 . . . . -0.96(19) ?
    O1 C1 C6 O2 . . . . 0.68(16) ?
    C2 C1 C6 O2 . . . . -179.22(11) ?
    O1 C1 C6 C5 . . . . 178.88(11) ?
    C2 C1 C6 C5 . . . . -1.02(18) ?
    C3 C4 C8 C9 . . . . -173.93(14) ?
    C5 C4 C8 C9 . . . . 2.4(2) ?
    C4 C8 C9 N1 . . . . -3.7(2) ?
    C4 C8 C9 C10 . . . . 174.16(13) ?
    C11 N1 C9 C8 . . . . 89.19(16) ?
    C11 N1 C9 C10 . . . . -88.76(15) ?
    C8 C9 C10 O3 . . . . 5.4(2) ?
    N1 C9 C10 O3 . . . . -176.52(13) ?
    C8 C9 C10 O4 . . . . -173.86(13) ?
    N1 C9 C10 O4 . . . . 4.20(18) ?
    C9 N1 C11 O5 . . . . -5.8(2) ?
    C9 N1 C11 C12 . . . . 175.51(12) ?
loop_
    _geom_hbond_atom_site_label_D
    _geom_hbond_atom_site_label_H
    _geom_hbond_atom_site_label_A
    _geom_hbond_site_symmetry_A
    _geom_hbond_distance_DH
    _geom_hbond_distance_HA
    _geom_hbond_distance_DA
    _geom_hbond_angle_DHA
    _geom_hbond_publ_flag
    O4 H4 O3 5_575 0.82 1.79 2.6044(15) 171.2 y
    O1 H1B O5 5_576 0.82 1.84 2.6582(13) 176.5 y
    N1 H1 O1 2_574 0.86 2.13 2.9501(14) 158.8 y
data_global
_journal_date_recd_electronic     2007-12-01
_journal_date_accepted     2008-01-14
_journal_name_full     'Acta Crystallographica, Section E'
_journal_year     2008
_journal_volume     64
_journal_issue      3
_journal_page_first     o566
_journal_page_last     o566
_journal_paper_category     QO
_journal_coeditor_code     CF2176
_publ_contact_author_name     'Professor Xiao-Hui Zheng'
_publ_contact_author_address
;
Engineering and Research Center of Chinese Herb Modernization
Northwest University
Xi'an 710069
People's Republic of China
;
_publ_contact_author_email     zhengxh@nwu.edu.cn
_publ_contact_author_fax     '86-29-88302686'
_publ_contact_author_phone     '86-29-88302686'
_publ_section_title
;
2-Acetamido-3-(4-hydroxy-3-methoxyphenyl)acrylic acid
;
loop_
    _publ_author_name
    _publ_author_address
    'Xiao-Bing Lan'
;
School of Chemistry and Biotechnology
Yunnan Nationalities University
Kunming 650031
People's Republic of China
and Engineering and Research Center of Chinese Herb Modernization
Northwest University
Xi'an 710069
People's Republic of China
;
    'Ye-Fei Nan'
;
Engineering and Research Center of Chinese Herb Modernization
Northwest University
Xi'an 710069
People's Republic of China
;
    'Lin Chen'
;
School of Chemistry and Biotechnology
Yunnan Nationalities University
Kunming 650031
People's Republic of China
;
    'Shi-Xiang Wang'
;
Engineering and Research Center of Chinese Herb Modernization
Northwest University
Xi'an 710069
People's Republic of China
;
    'Xiao-Hui Zheng'
;
School of Chemistry and Biotechnology
Yunnan Nationalities University
Kunming 650031
People's Republic of China
and Engineering and Research Center of Chinese Herb Modernization
Northwest University
Xi'an 710069
People's Republic of China
;
