# Supplementary material for: 2-Acetamido-3-(4-hydr­oxy-3-methoxy­phen­yl)acrylic acid
Source: Acta Crystallogr Sect E Struct Rep Online. 2008 Feb 6;64(Pt 3):o566. doi: 10.1107/S1600536808001347 (PMC2960767; doi:10.1107/S1600536808001347)
Supplement: Supplementary file 2 [file e-64-0o566-Isup2.hkl]

# 
# h,k,l, Fc-squared, Fo-squared, sigma(Fo-squared) and status flag 
# 
data_I
_shelx_title ' xb2123 in Pbca' 
_shelx_refln_list_code          4 
_shelx_F_calc_maximum      209.88 
_exptl_crystal_F_000      1056.00 
_reflns_d_resolution_high  0.8378 
 
loop_ 
 _symmetry_equiv_pos_as_xyz 
 'x, y, z' 
 '-x+1/2, -y, z+1/2' 
 '-x, y+1/2, -z+1/2' 
 'x+1/2, -y+1/2, -z' 
 '-x, -y, -z' 
 'x-1/2, y, -z-1/2' 
 'x, -y-1/2, z-1/2' 
 '-x-1/2, y-1/2, z' 
 
_cell_length_a    12.7573 
_cell_length_b    12.7518 
_cell_length_c    14.7290 
_cell_angle_alpha  90.000 
_cell_angle_beta   90.000 
_cell_angle_gamma  90.000 
 
_shelx_F_squared_multiplier     1.000 
 
loop_ 
 _refln_index_h 
 _refln_index_k 
 _refln_index_l 
 _refln_F_squared_calc 
 _refln_F_squared_meas 
 _refln_F_squared_sigma 
 _refln_observed_status 
   2   0   0    11139.73    10240.06    165.46 o 
   4   0   0     1159.01     1081.38     15.65 o 
   6   0   0      796.77      612.43      9.67 o 
   8   0   0      132.05      129.53      3.52 o 
  10   0   0      329.65      353.61      7.07 o 
  12   0   0       75.43       75.53      7.68 o 
  14   0   0       59.34       68.61      6.25 o 
   2   1   0      356.07      351.71      3.88 o 
   4   1   0     5783.08     5300.22     59.40 o 
   6   1   0     1001.73     1024.88     13.40 o 
   8   1   0      119.44      161.06      3.23 o 
  10   1   0        5.30        3.82      1.38 o 
  12   1   0       30.28       28.73      2.97 o 
  14   1   0       61.21       62.12      3.60 o 
   0   2   0    40864.20    24250.61    804.28 o 
   2   2   0      789.40      698.83      5.94 o 
   4   2   0     9403.12     9315.57     74.99 o 
   6   2   0      474.02      472.92      5.51 o 
   8   2   0       20.59       24.58      2.21 o 
  10   2   0       29.10       36.65      1.84 o 
  12   2   0     1255.43     1194.65     15.69 o 
  14   2   0       24.11       22.27      3.12 o 
   2   3   0     7669.95     7390.29     71.87 o 
   4   3   0     3844.04     3679.76     29.95 o 
   6   3   0     1821.14     1774.68     16.25 o 
   8   3   0        8.77       12.84      2.40 o 
  10   3   0     1023.67      940.42     12.47 o 
  12   3   0      288.13      307.23      6.62 o 
  14   3   0      301.67      332.97     13.32 o 
   0   4   0      588.46      567.47      7.26 o 
   2   4   0      301.88      357.18      4.32 o 
   4   4   0       73.85      104.34      4.26 o 
   6   4   0      579.96      412.93      4.71 o 
   8   4   0      189.49      198.95      3.99 o 
  10   4   0       11.34        8.88      1.94 o 
  12   4   0      135.95      126.81      4.12 o 
  14   4   0        5.74        2.86      2.93 o 
   2   5   0      549.64      502.31      5.31 o 
   4   5   0       75.48       72.26      1.81 o 
   6   5   0     5910.31     6185.62     54.88 o 
   8   5   0        2.48        0.85      1.54 o 
  10   5   0      460.37      466.56      7.51 o 
  12   5   0      126.34      119.72      4.13 o 
  14   5   0       24.17       18.07      3.50 o 
   0   6   0     1565.89     1473.90     17.88 o 
   2   6   0      113.06      108.57      2.05 o 
   4   6   0      275.61      231.21      3.64 o 
   6   6   0      289.65      251.54      3.60 o 
   8   6   0      560.30      576.06     10.99 o 
  10   6   0     1936.89     1951.06     30.87 o 
  12   6   0        0.08        0.70      2.57 o 
   2   7   0      376.81      328.10      4.09 o 
   4   7   0        2.85        1.82      1.01 o 
   6   7   0      718.26      688.12      8.40 o 
   8   7   0      241.85      227.39      4.92 o 
  10   7   0     1676.85     1769.69     22.35 o 
  12   7   0      183.48      174.67      7.86 o 
   0   8   0     2190.82     2086.50     25.28 o 
   2   8   0     1085.05     1103.12     11.05 o 
   4   8   0      800.69      814.41      9.63 o 
   6   8   0      630.81      629.09      8.04 o 
   8   8   0      189.71      177.15      4.58 o 
  10   8   0      599.33      583.14     12.57 o 
  12   8   0       79.11       94.13      5.23 o 
   2   9   0      144.82      154.27      2.98 o 
   4   9   0       65.63       70.49      2.54 o 
   6   9   0     1463.21     1503.10     16.70 o 
   8   9   0      512.14      495.61      8.37 o 
  10   9   0        5.85        5.33      2.77 o 
  12   9   0       98.60       81.53      5.59 o 
   0  10   0     2040.91     2149.34     58.36 o 
   2  10   0        6.94        7.26      1.58 o 
   4  10   0     3055.91     2942.60     30.67 o 
   6  10   0     1092.71     1022.96     12.36 o 
   8  10   0       46.58       41.28      3.12 o 
  10  10   0        4.55        0.88      3.44 o 
   2  11   0     1775.55     1857.11     18.23 o 
   4  11   0     1604.51     1641.97     16.45 o 
   6  11   0      173.92      228.89      4.93 o 
   8  11   0       50.57       47.79      3.73 o 
  10  11   0        3.68        4.74      4.18 o 
   0  12   0     1088.45     1189.43     30.76 o 
   2  12   0       62.14       82.06      4.41 o 
   4  12   0      511.67      528.27      7.03 o 
   6  12   0       37.84       37.71      3.07 o 
   8  12   0        9.94        8.32      3.86 o 
   2  13   0       26.67       25.44      2.84 o 
   4  13   0      265.49      277.26      7.70 o 
   6  13   0        3.02        3.05      3.15 o 
   0  14   0     1507.79     1604.77     26.47 o 
   2  14   0      144.19      156.98      4.97 o 
   4  14   0       61.51       66.26      5.72 o 
   2  15   0        0.00       -1.18      3.16 o 
   1   1   1     2028.67     1832.58     14.81 o 
   2   1   1    18022.49    15110.02    119.27 o 
   3   1   1    20633.85    18051.83    124.31 o 
   4   1   1     7477.35     7027.67     49.86 o 
   5   1   1      143.53      164.09      1.78 o 
   6   1   1      739.17      685.60      6.13 o 
   7   1   1      185.13      170.77      2.09 o 
   8   1   1      154.83      123.27      2.37 o 
   9   1   1        3.58        2.51      0.86 o 
  10   1   1     1248.85     1219.57     11.78 o 
  11   1   1      194.79      208.88      4.16 o 
  12   1   1       22.96       20.09      1.67 o 
  13   1   1       14.93       17.39      1.88 o 
  14   1   1      222.34      218.32      3.86 o 
  15   1   1      111.44      111.29      3.51 o 
   0   2   1     3461.73     3147.12     31.45 o 
   1   2   1      685.98      707.13      5.57 o 
   2   2   1       93.20      103.96      1.18 o 
   3   2   1    44050.59    34033.43    510.28 o 
   4   2   1     9718.32     9115.03     59.51 o 
   5   2   1      150.48      147.98      1.50 o 
   6   2   1      453.38      508.92      5.45 o 
   7   2   1        8.90        8.24      0.71 o 
   8   2   1      576.48      555.68      4.70 o 
   9   2   1       18.23       16.23      1.03 o 
  10   2   1      250.06      245.17      3.54 o 
  11   2   1        0.04        0.25      1.22 o 
  12   2   1       71.42       77.83      2.66 o 
  13   2   1       20.72       17.91      1.85 o 
  14   2   1       69.47       66.21      2.59 o 
  15   2   1      140.10      153.34      4.83 o 
   1   3   1     5578.46     5235.49     32.85 o 
   2   3   1     1098.61     1044.41      7.65 o 
   3   3   1    17245.64    15989.67    116.86 o 
   4   3   1       15.35       19.33      0.77 o 
   5   3   1      812.30      839.67      5.71 o 
   6   3   1      144.01      164.40      1.63 o 
   7   3   1      269.23      296.24      2.69 o 
   8   3   1     1266.10     1293.43     10.40 o 
   9   3   1       60.11       66.40      1.56 o 
  10   3   1      642.65      658.80      6.12 o 
  11   3   1      183.66      188.47      3.11 o 
  12   3   1        0.05       -1.56      1.56 o 
  13   3   1      484.38      488.97      5.86 o 
  14   3   1        2.71        2.01      2.08 o 
   0   4   1     1019.53     1137.74     10.57 o 
   1   4   1     1275.33     1311.96      8.60 o 
   2   4   1     6997.00     6873.13     54.99 o 
   3   4   1     6031.13     5783.14     36.35 o 
   4   4   1     1646.10     1634.64     10.69 o 
   5   4   1      373.82      351.39      2.74 o 
   6   4   1       88.34       90.68      1.27 o 
   7   4   1     1285.76     1213.04      9.21 o 
   8   4   1       69.03       64.54      1.56 o 
   9   4   1       27.20       29.08      1.41 o 
  10   4   1        3.01        3.14      1.37 o 
  11   4   1        1.75        1.65      1.49 o 
  12   4   1        0.01       -0.15      1.58 o 
  13   4   1      185.32      200.06      5.38 o 
  14   4   1       33.72       32.85      2.69 o 
   1   5   1      972.63     1010.21      6.50 o 
   2   5   1     2385.93     2386.69     17.18 o 
   3   5   1      123.36      116.64      1.54 o 
   4   5   1     2990.49     3080.47     19.75 o 
   5   5   1     1832.20     1893.61     12.43 o 
   6   5   1      939.42      945.49      7.40 o 
   7   5   1      176.48      201.47      3.39 o 
   8   5   1       60.11       52.44      2.14 o 
   9   5   1     1204.54     1201.31     10.88 o 
  10   5   1     1450.80     1444.10     12.93 o 
  11   5   1       24.13       28.18      1.86 o 
  12   5   1       35.69       32.40      2.11 o 
  13   5   1      397.68      393.42      7.03 o 
  14   5   1      149.16      140.14      4.04 o 
   0   6   1      606.83      676.95      6.94 o 
   1   6   1      266.16      286.21      2.52 o 
   2   6   1     2311.76     2478.99     16.01 o 
   3   6   1        3.74        5.03      0.63 o 
   4   6   1       27.33       24.07      0.82 o 
   5   6   1       86.24      115.21      1.83 o 
   6   6   1        0.13       -0.08      0.85 o 
   7   6   1        2.16        1.08      1.04 o 
   8   6   1      144.52      138.50      2.65 o 
   9   6   1       90.81       95.76      2.56 o 
  10   6   1       82.40       85.63      3.09 o 
  11   6   1       15.99       16.94      1.91 o 
  12   6   1      214.51      201.69      4.27 o 
  13   6   1       70.48       73.06      3.12 o 
   1   7   1      824.83      822.10      5.62 o 
   2   7   1        0.03        0.52      0.67 o 
   3   7   1      447.64      514.99      4.32 o 
   4   7   1     1206.09     1170.74     11.07 o 
   5   7   1      329.02      314.49      4.09 o 
   6   7   1        2.30        2.49      0.97 o 
   7   7   1      584.24      586.65      6.16 o 
   8   7   1      112.74      119.72      3.13 o 
   9   7   1     1458.32     1443.47     13.19 o 
  10   7   1       61.32       56.91      2.99 o 
  11   7   1       14.20       14.55      2.15 o 
  12   7   1        0.04        2.01      2.16 o 
  13   7   1       60.82       56.06      3.22 o 
   0   8   1     2279.18     2224.55     20.72 o 
   1   8   1      790.50      756.24      5.36 o 
   2   8   1      249.60      239.03      2.50 o 
   3   8   1       72.02       86.78      1.68 o 
   4   8   1      176.00      243.98      4.79 o 
   5   8   1      208.95      191.18      2.42 o 
   6   8   1       69.03       87.06      2.29 o 
   7   8   1     1867.18     1834.06     16.35 o 
   8   8   1       85.45       71.15      2.38 o 
   9   8   1        7.41        5.59      1.59 o 
  10   8   1      347.96      332.90      7.00 o 
  11   8   1       18.39       20.75      2.49 o 
  12   8   1       24.04       22.96      2.72 o 
   1   9   1       37.68       35.37      1.41 o 
   2   9   1       27.93       29.34      1.17 o 
   3   9   1      216.39      243.99      2.71 o 
   4   9   1       21.88       25.91      1.64 o 
   5   9   1       38.55       44.66      1.80 o 
   6   9   1       61.82       65.04      3.90 o 
   7   9   1     1908.90     1863.47     16.60 o 
   8   9   1      419.26      417.45      5.31 o 
   9   9   1        4.67        5.23      1.92 o 
  10   9   1        4.22        2.77      2.19 o 
  11   9   1      109.20      113.94      3.62 o 
  12   9   1        0.06        1.40      2.97 o 
   0  10   1      481.81      477.73      6.76 o 
   1  10   1        2.69        2.32      1.13 o 
   2  10   1      532.85      553.33      4.72 o 
   3  10   1      648.41      670.71      5.47 o 
   4  10   1       10.14        7.92      1.18 o 
   5  10   1       25.44       24.70      1.47 o 
   6  10   1       28.51       22.07      1.78 o 
   7  10   1      126.68      130.24      3.17 o 
   8  10   1       17.49       22.33      2.10 o 
   9  10   1       20.48       20.81      2.16 o 
  10  10   1        1.44       -0.31      2.35 o 
  11  10   1        1.05        1.71      2.75 o 
   1  11   1        2.45        3.98      1.41 o 
   2  11   1      154.01      158.62      2.66 o 
   3  11   1      714.18      767.67      6.73 o 
   4  11   1      108.00      109.41      2.68 o 
   5  11   1        0.57        0.40      1.37 o 
   6  11   1       32.54       34.72      2.09 o 
   7  11   1      418.23      400.60      5.43 o 
   8  11   1        5.20        3.17      2.04 o 
   9  11   1       28.80       25.15      2.58 o 
  10  11   1        4.71        3.92      2.97 o 
   0  12   1     3853.91     3968.84     41.01 o 
   1  12   1      242.85      241.87      3.59 o 
   2  12   1       84.51       85.77      2.37 o 
   3  12   1      166.50      151.30      2.87 o 
   4  12   1      168.07      169.96      3.00 o 
   5  12   1       30.05       25.19      2.06 o 
   6  12   1       59.55       69.65      2.82 o 
   7  12   1       40.25       38.34      2.53 o 
   8  12   1        0.27       -0.29      2.21 o 
   9  12   1        0.68       -1.72      2.98 o 
   1  13   1       94.54       92.81      2.58 o 
   2  13   1        0.47        0.79      1.74 o 
   3  13   1      134.65      139.80      3.52 o 
   4  13   1      115.52      122.74      3.15 o 
   5  13   1        1.99        2.57      2.48 o 
   6  13   1       17.76       18.07      2.55 o 
   7  13   1        7.29        7.18      2.54 o 
   0  14   1      241.22      231.75      5.63 o 
   1  14   1      238.70      260.86      4.21 o 
   2  14   1       19.95       18.19      2.17 o 
   3  14   1      235.62      284.26      6.57 o 
   4  14   1       72.27       87.59      4.71 o 
   5  14   1       47.24       56.22      3.69 o 
   1  15   1        1.07       -0.17      2.66 o 
   2  15   1      171.84      195.30      5.15 o 
   0   0   2      175.61      157.48      3.69 o 
   1   0   2     7840.18     7127.77     91.14 o 
   2   0   2      681.67      742.68      7.60 o 
   3   0   2      431.19      297.54      5.80 o 
   4   0   2     4408.30     4221.34     37.37 o 
   6   0   2      346.56      370.00      6.33 o 
   7   0   2     2525.97     2584.43     26.13 o 
   8   0   2       18.66       14.46      1.24 o 
   9   0   2        0.01        1.96      1.23 o 
  10   0   2      301.93      287.28      5.07 o 
  11   0   2       47.40       49.66      2.23 o 
  12   0   2       42.92       44.31      2.38 o 
  13   0   2      143.39      158.84      4.07 o 
  14   0   2        0.39       -0.43      2.68 o 
  15   0   2      105.46       96.31      9.69 o 
   1   1   2      154.65      172.60     18.76 o 
   2   1   2    12852.17    11729.41    100.06 o 
   3   1   2      234.48      179.01      1.52 o 
   4   1   2       51.53       35.19      0.71 o 
   5   1   2       81.99       93.80      1.24 o 
   6   1   2     1379.84     1401.78     10.59 o 
   7   1   2     1226.41     1278.68      9.49 o 
   8   1   2     1154.73     1239.02     10.00 o 
   9   1   2      382.18      372.00      3.83 o 
  10   1   2      445.99      422.28      4.35 o 
  11   1   2       25.28       25.18      2.72 o 
  12   1   2       29.80       30.56      1.69 o 
  13   1   2       76.88       75.15      2.56 o 
  14   1   2       40.23       45.43      2.76 o 
  15   1   2       18.15       17.60      2.56 o 
   0   2   2    14593.98    13113.72    221.34 o 
   1   2   2     2910.76     2755.80     22.23 o 
   2   2   2     2191.02     2084.40     16.93 o 
   3   2   2     1152.36     1024.57      7.94 o 
   4   2   2      259.54      330.87      3.97 o 
   5   2   2     2275.31     2184.30     15.55 o 
   6   2   2     2851.81     2987.84     21.14 o 
   7   2   2        0.07        4.55      1.80 o 
   8   2   2       74.16       81.79      1.84 o 
   9   2   2       27.56       21.46      1.23 o 
  10   2   2       15.76       17.09      1.45 o 
  11   2   2      168.23      172.12      3.29 o 
  12   2   2      118.23      108.34      2.91 o 
  13   2   2      103.22      101.17      2.79 o 
  14   2   2        1.29        1.84      2.01 o 
   1   3   2      272.31      252.01      3.57 o 
   2   3   2     1748.13     1501.03     12.14 o 
   3   3   2       58.38       64.67      1.36 o 
   4   3   2     3355.19     3273.08     19.66 o 
   5   3   2       21.14       26.79      0.73 o 
   6   3   2     2140.54     2049.72     13.96 o 
   7   3   2     5919.92     5925.67     39.18 o 
   8   3   2      349.99      378.98      3.35 o 
   9   3   2      676.98      645.28      5.90 o 
  10   3   2      132.25      121.94      2.25 o 
  11   3   2        8.65        8.98      1.51 o 
  12   3   2       46.67       47.12      2.09 o 
  13   3   2      136.29      137.29      3.66 o 
  14   3   2       69.53       63.78      2.95 o 
   0   4   2     3458.92     3451.79     39.89 o 
   1   4   2     2664.95     2663.54     18.77 o 
   2   4   2     2761.00     2870.48     20.24 o 
   3   4   2       42.41       36.52      0.93 o 
   4   4   2     1643.15     1719.33     11.78 o 
   5   4   2     2064.32     2086.14     14.27 o 
   6   4   2     5170.69     5386.20     32.21 o 
   7   4   2      173.05      171.45      2.15 o 
   8   4   2        6.44        8.94      0.93 o 
   9   4   2      121.55      127.43      2.64 o 
  10   4   2      329.75      331.13      4.62 o 
  11   4   2       10.93        8.60      1.51 o 
  12   4   2      507.10      509.87      5.91 o 
  13   4   2        0.42        1.19      2.09 o 
  14   4   2       13.11       15.58      2.53 o 
   1   5   2      104.91      105.20      1.87 o 
   2   5   2     1790.10     1911.08     13.82 o 
   3   5   2     1501.67     1578.57     11.57 o 
   4   5   2      862.89      852.05      6.27 o 
   5   5   2      992.90      987.14      7.19 o 
   6   5   2     1309.95     1294.48      9.24 o 
   7   5   2     1793.70     1816.97     13.47 o 
   8   5   2       39.83       43.24      1.48 o 
   9   5   2       22.98       18.36      1.17 o 
  10   5   2        3.98        1.32      1.40 o 
  11   5   2       15.70       16.73      1.71 o 
  12   5   2      407.80      432.49      6.01 o 
  13   5   2      117.30      123.79      3.66 o 
  14   5   2       18.00       11.27      2.51 o 
   0   6   2     1432.43     1433.07     36.59 o 
   1   6   2     1648.71     1548.62     10.85 o 
   2   6   2     1095.95     1197.43      8.75 o 
   3   6   2      247.66      236.31      2.36 o 
   4   6   2      121.52      110.48      2.41 o 
   5   6   2      691.16      700.64      5.45 o 
   6   6   2      675.99      717.84      6.00 o 
   7   6   2        0.38        5.68      2.82 o 
   8   6   2      533.73      552.16      5.44 o 
   9   6   2      328.79      321.96      3.89 o 
  10   6   2     1389.60     1301.61     14.85 o 
  11   6   2       72.94       74.14      2.66 o 
  12   6   2      111.87      109.65      3.30 o 
  13   6   2       56.36       60.70      2.95 o 
   1   7   2      271.50      277.34      2.67 o 
   2   7   2      228.90      217.86      2.37 o 
   3   7   2      189.68      195.46      2.39 o 
   4   7   2     1205.17     1203.76      9.30 o 
   5   7   2      353.39      361.62      3.63 o 
   6   7   2        4.85        6.75      1.71 o 
   7   7   2        1.89        0.84      1.19 o 
   8   7   2       32.19       30.56      1.58 o 
   9   7   2      272.01      270.21      3.96 o 
  10   7   2       26.72       21.94      1.99 o 
  11   7   2       62.29       60.41      2.68 o 
  12   7   2       11.86       13.64      2.42 o 
  13   7   2       38.62       34.49      2.90 o 
   0   8   2      263.76      251.02      3.55 o 
   1   8   2       12.93       15.87      0.95 o 
   2   8   2       87.63       95.81      1.74 o 
   3   8   2     1231.83     1264.19      9.92 o 
   4   8   2      320.40      350.02      3.91 o 
   5   8   2      167.02      162.38      2.42 o 
   6   8   2      202.09      189.11      2.69 o 
   7   8   2        0.16        2.47      1.28 o 
   8   8   2       51.31       42.43      2.04 o 
   9   8   2       52.43       53.55      2.33 o 
  10   8   2      213.13      200.27      3.71 o 
  11   8   2        0.00        1.51      2.20 o 
  12   8   2        1.64        3.48      2.33 o 
   1   9   2      563.29      581.18      4.98 o 
   2   9   2        0.57        2.76      0.94 o 
   3   9   2      109.05      100.35      2.04 o 
   4   9   2       92.61       80.92      1.91 o 
   5   9   2        3.62        2.25      1.21 o 
   6   9   2      109.96      127.46      2.61 o 
   7   9   2      258.76      262.77      4.00 o 
   8   9   2      252.25      222.35      3.78 o 
   9   9   2       37.32       43.28      2.31 o 
  10   9   2      137.34      147.62      3.52 o 
  11   9   2      101.27       97.41      3.52 o 
  12   9   2       48.87       53.49      3.25 o 
   0  10   2     1690.55     1638.70     23.23 o 
   1  10   2       62.96       69.43      1.84 o 
   2  10   2        0.33        0.39      1.14 o 
   3  10   2     1794.92     1776.55     14.65 o 
   4  10   2      353.24      371.84      4.42 o 
   5  10   2       84.74       88.10      2.34 o 
   6  10   2        2.66        0.05      1.61 o 
   7  10   2        1.35        3.40      1.75 o 
   8  10   2       75.84       67.05      2.56 o 
   9  10   2        9.18        7.55      2.11 o 
  10  10   2       26.02       14.03      2.37 o 
  11  10   2       18.21       15.06      2.68 o 
   1  11   2       38.69       42.34      1.80 o 
   2  11   2      934.43      898.94      8.37 o 
   3  11   2      129.51      115.73      2.92 o 
   4  11   2       50.28       36.97      2.37 o 
   5  11   2       57.29       60.47      2.37 o 
   6  11   2        0.72       -1.28      1.79 o 
   7  11   2      136.60      129.69      3.29 o 
   8  11   2       11.29       13.78      2.14 o 
   9  11   2        0.02        0.10      2.24 o 
  10  11   2        2.73        1.85      2.44 o 
   0  12   2     1803.11     1933.59     24.52 o 
   1  12   2       44.88       44.52      2.28 o 
   2  12   2      185.44      194.68      3.81 o 
   3  12   2      292.68      291.49      9.74 o 
   4  12   2        6.42        4.42      1.94 o 
   5  12   2       96.93       98.50      2.94 o 
   6  12   2       12.37        5.72      2.08 o 
   7  12   2        0.33       -1.80      2.11 o 
   8  12   2       68.01       72.22      2.97 o 
   9  12   2        0.01       -0.10      2.39 o 
   1  13   2       17.06       14.20      2.24 o 
   2  13   2      185.16      182.96      4.86 o 
   3  13   2      170.20      192.34      4.55 o 
   4  13   2        0.65       -1.72      2.22 o 
   5  13   2       76.49       77.76      3.35 o 
   6  13   2       57.08       63.02      2.96 o 
   7  13   2        0.05        0.69      2.53 o 
   0  14   2      111.64      104.41      4.92 o 
   1  14   2       51.44       55.50      3.94 o 
   2  14   2       58.27       64.61      3.22 o 
   3  14   2       77.94       78.64      3.61 o 
   4  14   2       31.49       29.13      3.00 o 
   5  14   2        8.46        8.96      3.32 o 
   1  15   2       41.48       36.91      3.28 o 
   1   1   3      197.27      223.60      3.29 o 
   2   1   3     1422.02     1422.95     11.59 o 
   3   1   3       70.79       64.81      1.13 o 
   4   1   3     1943.99     1760.08     12.56 o 
   5   1   3     2229.72     2098.18     14.14 o 
   6   1   3      469.42      441.74      3.29 o 
   7   1   3       20.22       20.64      0.81 o 
   8   1   3      377.21      373.26      4.24 o 
   9   1   3      543.74      532.96      6.46 o 
  10   1   3      438.06      460.49      6.47 o 
  11   1   3        5.81        3.12      1.17 o 
  12   1   3       50.93       47.86      2.02 o 
  13   1   3       12.49        7.24      1.63 o 
  14   1   3        5.05        3.06      2.16 o 
   0   2   3     7557.77     7211.54     94.03 o 
   1   2   3     7069.45     6797.55     66.54 o 
   2   2   3      194.40      118.24      1.31 o 
   3   2   3      871.41      804.78      6.00 o 
   4   2   3     5081.48     5012.56     34.89 o 
   5   2   3      634.18      662.13      4.89 o 
   6   2   3     2397.31     2447.76     16.53 o 
   7   2   3     1242.01     1236.77      8.78 o 
   8   2   3      394.97      350.24      3.15 o 
   9   2   3        0.89        0.90      0.92 o 
  10   2   3       95.50      108.85      2.13 o 
  11   2   3        4.94        5.90      1.31 o 
  12   2   3        6.39        4.14      1.45 o 
  13   2   3       16.53       13.48      2.17 o 
  14   2   3       30.56       31.05      2.54 o 
   1   3   3     1740.17     1683.84     12.90 o 
   2   3   3      933.75      820.16      6.49 o 
   3   3   3      596.69      597.21      4.97 o 
   4   3   3        1.33       -0.10      0.50 o 
   5   3   3       46.98       48.23      1.94 o 
   6   3   3     1076.29     1087.67      8.22 o 
   7   3   3      225.70      215.89      2.53 o 
   8   3   3     1610.23     1602.20     13.92 o 
   9   3   3       13.39       13.37      1.14 o 
  10   3   3       18.14       17.99      1.36 o 
  11   3   3        1.67        0.06      1.39 o 
  12   3   3       18.78       21.52      2.11 o 
  13   3   3        6.12        3.11      2.09 o 
  14   3   3        3.31        5.03      2.42 o 
   0   4   3     1120.71      988.22     10.37 o 
   1   4   3      884.16      884.62      7.12 o 
   2   4   3     6296.90     6013.33     41.75 o 
   3   4   3     5631.87     5817.90     40.52 o 
   4   4   3     3171.96     3313.74     23.42 o 
   5   4   3      391.34      481.34      3.92 o 
   6   4   3     1268.80     1316.69      9.34 o 
   7   4   3        5.75        4.14      0.85 o 
   8   4   3       22.36       20.25      1.13 o 
   9   4   3       48.65       53.07      2.04 o 
  10   4   3      661.43      666.91      6.83 o 
  11   4   3       16.10       13.64      1.84 o 
  12   4   3      296.80      279.95      4.67 o 
  13   4   3       15.46       19.24      2.40 o 
  14   4   3       32.56       33.09      3.09 o 
   1   5   3     2718.05     2659.97     21.58 o 
   2   5   3      286.04      298.35      3.55 o 
   3   5   3     1619.07     1727.80     11.94 o 
   4   5   3     6553.75     6613.33     46.11 o 
   5   5   3      866.25      889.26      6.60 o 
   6   5   3       12.37       16.81      0.91 o 
   7   5   3      203.37      189.68      2.55 o 
   8   5   3      105.88       97.87      2.08 o 
   9   5   3       12.42       11.99      1.60 o 
  10   5   3       70.69       74.57      2.46 o 
  11   5   3        6.28        7.57      1.92 o 
  12   5   3       92.88       89.47      3.09 o 
  13   5   3       11.05       10.56      2.30 o 
  14   5   3        6.93        7.21      2.52 o 
   0   6   3     1611.70     1681.90     20.38 o 
   1   6   3       22.96       30.60      0.96 o 
   2   6   3      964.71      963.71      7.41 o 
   3   6   3       31.01       53.72      1.22 o 
   4   6   3      130.55      114.41      2.35 o 
   5   6   3      245.46      298.52      2.90 o 
   6   6   3       32.05       28.14      1.20 o 
   7   6   3      131.00      118.10      2.22 o 
   8   6   3     1325.40     1263.33     11.58 o 
   9   6   3      396.91      349.46     12.62 o 
  10   6   3      168.54      154.52      3.44 o 
  11   6   3        0.10        0.12      1.89 o 
  12   6   3       67.24       69.70      4.90 o 
  13   6   3        0.18       -1.68      2.33 o 
   1   7   3     3945.63     4155.58     29.38 o 
   2   7   3     1100.89     1209.24      9.91 o 
   3   7   3       18.34       19.96      1.04 o 
   4   7   3       39.06       28.51      1.21 o 
   5   7   3     1194.52     1253.64      9.74 o 
   6   7   3      401.90      360.47      6.62 o 
   7   7   3       31.01       32.26      3.65 o 
   8   7   3      894.56      889.12      8.77 o 
   9   7   3      423.15      421.76      5.90 o 
  10   7   3      505.60      499.94      6.55 o 
  11   7   3        5.99        4.05      2.14 o 
  12   7   3      156.52      150.60      5.27 o 
  13   7   3        4.16        3.06      2.60 o 
   0   8   3      463.84      531.01     10.44 o 
   1   8   3       40.99       39.41      1.92 o 
   2   8   3       48.38       43.62      1.41 o 
   3   8   3       12.93       11.46      1.06 o 
   4   8   3       23.39       16.99      1.17 o 
   5   8   3      612.75      598.40      5.79 o 
   6   8   3     1171.63     1139.74      9.88 o 
   7   8   3       90.48       78.89      2.24 o 
   8   8   3       29.83       23.73      1.86 o 
   9   8   3        4.00        4.85      1.77 o 
  10   8   3      109.72      104.22      2.95 o 
  11   8   3        8.86        2.99      2.28 o 
  12   8   3       72.35       73.56      3.15 o 
   1   9   3       19.92       27.70      1.87 o 
   2   9   3        0.44        2.12      1.12 o 
   3   9   3      406.36      409.06      4.46 o 
   4   9   3       77.67       73.61      1.86 o 
   5   9   3       50.62       47.01      1.92 o 
   6   9   3      478.07      432.14      5.28 o 
   7   9   3       13.74       17.17      1.78 o 
   8   9   3       91.03      105.19      2.89 o 
   9   9   3       23.09       21.35      2.07 o 
  10   9   3        1.75        1.18      1.92 o 
  11   9   3      220.43      220.51      4.75 o 
  12   9   3      282.83      294.02      5.74 o 
   0  10   3       72.02       70.53      3.08 o 
   1  10   3        0.01        0.75      1.41 o 
   2  10   3       97.38      100.72      2.32 o 
   3  10   3       23.18       22.73      1.55 o 
   4  10   3      367.33      364.50      4.42 o 
   5  10   3       43.03       51.18      2.10 o 
   6  10   3      216.75      214.24      3.80 o 
   7  10   3        3.93        4.01      1.83 o 
   8  10   3        8.88       10.44      1.98 o 
   9  10   3        2.04        0.43      2.05 o 
  10  10   3       14.93       12.46      2.32 o 
  11  10   3        0.64       -1.10      2.58 o 
   1  11   3       67.14       67.06      2.85 o 
   2  11   3       22.01       21.33      1.89 o 
   3  11   3       15.70       17.34      1.99 o 
   4  11   3      233.55      216.90      3.78 o 
   5  11   3       13.41       10.76      1.72 o 
   6  11   3      220.28      226.42      4.43 o 
   7  11   3       11.80       12.99      2.16 o 
   8  11   3       16.49       13.45      2.31 o 
   9  11   3       81.47       88.22      3.14 o 
  10  11   3       99.76      120.47      3.64 o 
   0  12   3       70.84       69.80      3.79 o 
   1  12   3       39.02       34.12      2.53 o 
   2  12   3      100.05      105.96      3.35 o 
   3  12   3       56.35       56.25      2.82 o 
   4  12   3      362.54      351.47      7.39 o 
   5  12   3       18.71       17.68      2.34 o 
   6  12   3        4.87        4.70      2.13 o 
   7  12   3       14.21       14.08      2.37 o 
   8  12   3        7.26        8.83      2.53 o 
   9  12   3       10.85       11.74      2.66 o 
   1  13   3       93.07       94.88      3.39 o 
   2  13   3      497.71      531.75      8.41 o 
   3  13   3        1.82       -0.61      2.41 o 
   4  13   3       61.33       58.08      3.03 o 
   5  13   3       27.58       18.48      3.03 o 
   6  13   3       33.91       34.42      3.24 o 
   7  13   3        3.55        3.56      2.53 o 
   0  14   3      307.23      342.75     10.16 o 
   1  14   3        0.29       -1.40      2.92 o 
   2  14   3        2.29        4.64      2.65 o 
   3  14   3        5.60        3.46      2.78 o 
   4  14   3        0.27        1.58      2.67 o 
   5  14   3        3.82        0.56      3.11 o 
   0   0   4    12093.70    10241.88    193.85 o 
   1   0   4     6080.91     5545.36     95.92 o 
   2   0   4     7408.03     6688.62     74.83 o 
   3   0   4       94.85       90.04      1.79 o 
   4   0   4        1.69        2.09      0.77 o 
   5   0   4     9733.87     9175.10     80.78 o 
   6   0   4       93.84      161.04      2.28 o 
   7   0   4       91.66      104.30      1.92 o 
   8   0   4      817.71      806.51      9.19 o 
   9   0   4      186.62      201.41      3.53 o 
  10   0   4      366.31      363.72      5.29 o 
  11   0   4       75.75       69.53      3.20 o 
  12   0   4       47.76       47.94      2.47 o 
  13   0   4       58.31       54.24      4.02 o 
  14   0   4       20.39       17.92      3.98 o 
   1   1   4     2729.26     2631.23     65.41 o 
   2   1   4     6508.80     6120.57     53.34 o 
   3   1   4      200.15      166.28      1.84 o 
   4   1   4      470.27      533.64      4.48 o 
   5   1   4       42.66       55.96      1.05 o 
   6   1   4      376.17      406.85      3.13 o 
   7   1   4      395.30      413.17      3.46 o 
   8   1   4      146.30      157.48      2.06 o 
   9   1   4       24.66       30.45      1.22 o 
  10   1   4      360.91      353.67      3.68 o 
  11   1   4      268.71      248.73      3.12 o 
  12   1   4      165.04      171.54      3.73 o 
  13   1   4       80.00       80.99      2.57 o 
  14   1   4        0.02       -0.07      2.57 o 
   0   2   4    16007.40    14529.95    306.42 o 
   1   2   4      272.23      292.63      3.30 o 
   2   2   4     1455.83     1465.57     15.05 o 
   3   2   4      199.53      255.30      2.62 o 
   4   2   4     1230.93     1249.27      9.17 o 
   5   2   4      930.28      923.27      7.02 o 
   6   2   4       15.66       17.87      0.80 o 
   7   2   4      181.77      198.52      2.27 o 
   8   2   4      171.36      148.26      2.15 o 
   9   2   4      252.61      261.86      2.92 o 
  10   2   4        0.19        1.80      1.17 o 
  11   2   4       38.05       43.52      1.87 o 
  12   2   4      577.05      589.79      8.97 o 
  13   2   4       44.93       49.52      2.60 o 
  14   2   4        1.49        1.71      2.32 o 
   1   3   4      742.58      856.60      6.77 o 
   2   3   4      458.08      400.44      3.54 o 
   3   3   4      282.83      317.92      2.97 o 
   4   3   4      128.47      119.28      3.09 o 
   5   3   4      230.25      179.47      3.17 o 
   6   3   4     3046.14     3153.13     23.87 o 
   7   3   4     1036.62     1006.60      8.34 o 
   8   3   4        3.05        4.97      0.91 o 
   9   3   4        0.50       -0.74      1.04 o 
  10   3   4       34.76       30.52      1.80 o 
  11   3   4      132.04      119.67      4.04 o 
  12   3   4       35.01       33.28      2.30 o 
  13   3   4       21.78       22.25      2.36 o 
  14   3   4       71.92       65.45      4.20 o 
   0   4   4      219.24      257.81      3.34 o 
   1   4   4       25.78       34.30      0.89 o 
   2   4   4       63.18       52.27      1.77 o 
   3   4   4      410.69      495.97      4.30 o 
   4   4   4      585.11      643.59      5.90 o 
   5   4   4       18.38       33.27      1.53 o 
   6   4   4        0.50        3.51      1.44 o 
   7   4   4      764.57      796.45      6.45 o 
   8   4   4      236.63      230.86      2.70 o 
   9   4   4      198.78      199.62      3.59 o 
  10   4   4      430.06      445.87      5.70 o 
  11   4   4        7.32        8.26      1.83 o 
  12   4   4       24.17       23.85      2.21 o 
  13   4   4       39.17       36.84      2.66 o 
  14   4   4       12.06       11.87      2.52 o 
   1   5   4      950.77     1068.78      8.03 o 
   2   5   4       36.08       37.23      1.06 o 
   3   5   4     1187.33     1356.93     10.73 o 
   4   5   4       22.68       28.42      1.21 o 
   5   5   4      229.84      262.34      2.61 o 
   6   5   4       19.01       19.05      0.98 o 
   7   5   4      524.21      509.16      4.64 o 
   8   5   4      356.27      365.23      4.04 o 
   9   5   4      114.17      120.53      2.83 o 
  10   5   4       22.42       16.86      1.93 o 
  11   5   4       87.08       88.86      2.60 o 
  12   5   4       34.81       33.79      4.02 o 
  13   5   4       26.62       33.04      2.67 o 
   0   6   4     2887.78     3063.65     30.82 o 
   1   6   4     1153.42     1214.71      9.14 o 
   2   6   4       94.48       88.67      1.60 o 
   3   6   4     1976.46     2070.42     15.11 o 
   4   6   4      271.46      267.85      3.02 o 
   5   6   4      568.61      609.00      5.24 o 
   6   6   4       76.49       94.99      1.87 o 
   7   6   4       16.36       24.18      1.49 o 
   8   6   4      610.68      641.33      6.72 o 
   9   6   4      217.64      224.85      3.55 o 
  10   6   4      199.54      193.40      3.87 o 
  11   6   4       26.12       20.61      3.47 o 
  12   6   4        3.55        1.48      2.17 o 
  13   6   4        0.00        1.39      2.42 o 
   1   7   4      144.38      150.24      2.16 o 
   2   7   4      617.20      622.10      7.20 o 
   3   7   4       61.12       70.83      3.26 o 
   4   7   4       24.20       19.76      1.04 o 
   5   7   4      394.34      362.32      4.02 o 
   6   7   4       88.88       95.53      2.21 o 
   7   7   4       36.47       35.31      1.83 o 
   8   7   4      194.91      210.99      6.00 o 
   9   7   4       17.06       18.12      1.78 o 
  10   7   4      103.13      100.80      3.07 o 
  11   7   4       47.09       38.45      2.57 o 
  12   7   4      116.47      101.00      3.44 o 
  13   7   4       11.91       11.52      2.82 o 
   0   8   4       11.97       14.85      1.43 o 
   1   8   4     1940.03     1994.26     17.16 o 
   2   8   4      274.76      257.82      3.29 o 
   3   8   4      414.16      463.83      4.71 o 
   4   8   4       22.13       21.00      1.70 o 
   5   8   4       96.48      104.38      3.28 o 
   6   8   4      120.33      137.30      2.54 o 
   7   8   4        0.01        0.12      1.46 o 
   8   8   4       70.68       66.97      3.65 o 
   9   8   4        0.11        0.06      1.76 o 
  10   8   4      425.42      396.04      5.86 o 
  11   8   4        1.32       -0.32      2.33 o 
  12   8   4      310.36      318.69      5.79 o 
   1   9   4      213.74      201.78      3.15 o 
   2   9   4     1391.29     1428.71     11.85 o 
   3   9   4       77.26       65.01      1.99 o 
   4   9   4        1.32        0.37      1.36 o 
   5   9   4       61.36       70.65      2.25 o 
   6   9   4        0.12        0.77      1.41 o 
   7   9   4      123.62      129.73      3.03 o 
   8   9   4       63.29       53.47      2.33 o 
   9   9   4        0.63       -0.50      1.90 o 
  10   9   4       52.71       72.65      3.05 o 
  11   9   4        0.12        1.11      2.51 o 
   0  10   4      278.17      247.97     18.59 o 
   1  10   4      271.78      282.66      4.53 o 
   2  10   4        6.21        6.56      1.63 o 
   3  10   4      509.01      507.40      5.84 o 
   4  10   4       39.56       37.48      1.98 o 
   5  10   4      175.88      182.97      3.45 o 
   6  10   4      626.72      610.34      6.93 o 
   7  10   4      193.90      187.30      3.61 o 
   8  10   4       25.22       18.86      2.12 o 
   9  10   4        4.11        4.10      2.13 o 
  10  10   4       93.11       99.45      3.35 o 
   1  11   4       34.83       37.85      2.57 o 
   2  11   4      228.25      224.42      4.20 o 
   3  11   4      256.20      235.77      4.43 o 
   4  11   4        0.15        0.93      1.73 o 
   5  11   4       16.03       14.35      1.93 o 
   6  11   4       20.12       22.85      2.32 o 
   7  11   4       45.64       41.76      2.54 o 
   8  11   4       25.96       20.34      2.46 o 
   9  11   4        2.41        0.11      2.36 o 
   0  12   4      288.37      303.46     17.18 o 
   1  12   4       29.95       29.13      2.37 o 
   2  12   4      115.67      117.98      3.41 o 
   3  12   4       20.36       18.28      2.43 o 
   4  12   4        0.47       -0.93      2.10 o 
   5  12   4        6.02        5.60      2.12 o 
   6  12   4        0.06       -0.58      2.23 o 
   7  12   4       46.35       48.97      3.03 o 
   8  12   4        1.05        2.24      2.47 o 
   1  13   4       31.27       27.75      3.04 o 
   2  13   4        0.99       -0.37      2.48 o 
   3  13   4       92.17       96.49      4.29 o 
   4  13   4       42.76       50.02      3.04 o 
   5  13   4       11.78       13.52      3.03 o 
   6  13   4       85.32      104.11      4.24 o 
   7  13   4        0.00        0.46      2.87 o 
   0  14   4       38.03       33.32      7.99 o 
   1  14   4       32.90       34.54      3.41 o 
   2  14   4       66.23       64.84      3.85 o 
   3  14   4        2.20        0.46      3.13 o 
   4  14   4       18.00       17.80      2.91 o 
   1   1   5     2333.51     2364.25     19.07 o 
   2   1   5     4094.04     3860.18     33.98 o 
   3   1   5     8335.59     8372.69     66.23 o 
   4   1   5      700.42      663.22      5.89 o 
   5   1   5      270.85      298.00      2.91 o 
   6   1   5      522.19      536.01      4.72 o 
   7   1   5       28.35       24.41      1.76 o 
   8   1   5      712.36      738.12      6.09 o 
   9   1   5      638.42      702.38      6.35 o 
  10   1   5       46.96       53.04      1.74 o 
  11   1   5        8.79        7.02      1.55 o 
  12   1   5       46.82       43.48      2.16 o 
  13   1   5        1.06        1.15      2.05 o 
  14   1   5        0.37        2.00      2.62 o 
   0   2   5      325.81      269.54      3.76 o 
   1   2   5       53.70       73.87      1.36 o 
   2   2   5     2248.57     2342.61     23.69 o 
   3   2   5      608.70      678.92      6.72 o 
   4   2   5     2634.67     2869.45     21.60 o 
   5   2   5      598.96      659.60      5.80 o 
   6   2   5       32.54       35.36      1.15 o 
   7   2   5       97.92      113.07      2.09 o 
   8   2   5      113.19      103.46      1.89 o 
   9   2   5      159.43      171.78      2.81 o 
  10   2   5       21.08       20.52      1.54 o 
  11   2   5      122.04      132.44      2.85 o 
  12   2   5      198.47      188.97      3.75 o 
  13   2   5       17.33       16.70      2.30 o 
  14   2   5       58.11       56.94      5.07 o 
   1   3   5      103.89      114.06      1.47 o 
   2   3   5     1260.84     1193.41     11.34 o 
   3   3   5       32.05       24.56      1.28 o 
   4   3   5       38.75       46.35      1.07 o 
   5   3   5      893.71      962.12      7.88 o 
   6   3   5      107.68      103.74      1.63 o 
   7   3   5        9.71       11.08      1.01 o 
   8   3   5      145.04      158.53      3.33 o 
   9   3   5      147.02      161.33      2.87 o 
  10   3   5      348.36      349.52      4.43 o 
  11   3   5        2.02        1.00      1.56 o 
  12   3   5       15.95       19.23      2.10 o 
  13   3   5        7.14        6.14      2.20 o 
  14   3   5        2.96        0.08      2.79 o 
   0   4   5      203.82      212.51      2.98 o 
   1   4   5     1278.72     1272.63      9.96 o 
   2   4   5       71.30       84.81      3.04 o 
   3   4   5      194.46      224.99      2.26 o 
   4   4   5      385.34      498.10      4.31 o 
   5   4   5       68.27       68.53      2.10 o 
   6   4   5      123.97      134.36      2.85 o 
   7   4   5      126.39      121.72      2.67 o 
   8   4   5      327.51      353.77      4.25 o 
   9   4   5      264.54      245.05      3.93 o 
  10   4   5      102.62      105.98      4.77 o 
  11   4   5        0.26        1.01      1.77 o 
  12   4   5      355.44      376.40      5.61 o 
  13   4   5        3.40        2.58      2.30 o 
  14   4   5       79.27       80.27      3.85 o 
   1   5   5      351.84      363.54      3.25 o 
   2   5   5      451.87      346.83      4.98 o 
   3   5   5       90.75      122.82      2.18 o 
   4   5   5       16.62       24.95      1.84 o 
   5   5   5      184.20      187.86      2.95 o 
   6   5   5      321.26      323.43      3.56 o 
   7   5   5        0.02        3.51      1.88 o 
   8   5   5       98.69      100.05      2.20 o 
   9   5   5      377.16      368.98      5.16 o 
  10   5   5      310.78      338.00      5.04 o 
  11   5   5      182.45      205.23      4.06 o 
  12   5   5      151.40      138.05      3.38 o 
  13   5   5       52.62       54.89      2.72 o 
   0   6   5       10.76       11.92      1.13 o 
   1   6   5      491.82      435.41      4.10 o 
   2   6   5     1262.18     1276.67     10.35 o 
   3   6   5      477.83      455.72      4.36 o 
   4   6   5      322.66      337.21      3.65 o 
   5   6   5        4.27        7.49      1.65 o 
   6   6   5       16.85       17.68      1.27 o 
   7   6   5      190.12      187.24      2.98 o 
   8   6   5      535.90      572.89      6.24 o 
   9   6   5      278.92      288.46      4.22 o 
  10   6   5        0.02        2.14      2.21 o 
  11   6   5        7.93        9.80      2.15 o 
  12   6   5       63.76       58.12      5.85 o 
  13   6   5       13.41       16.43      2.82 o 
   1   7   5     1536.57     1559.84     11.65 o 
   2   7   5       62.02       50.41      1.74 o 
   3   7   5     1426.33     1367.86     12.18 o 
   4   7   5     1143.98     1133.77      9.62 o 
   5   7   5        0.12        2.68      1.44 o 
   6   7   5       10.07       11.64      1.87 o 
   7   7   5      266.35      245.32      3.68 o 
   8   7   5      490.71      470.30      5.56 o 
   9   7   5       31.48       27.49      1.92 o 
  10   7   5       49.82       55.07      5.07 o 
  11   7   5        7.80        5.74      2.30 o 
  12   7   5       19.89       16.52      2.74 o 
   0   8   5     1550.34     1618.30     39.31 o 
   1   8   5        0.02        1.45      1.04 o 
   2   8   5      234.79      250.01      3.87 o 
   3   8   5     1062.14     1126.76     10.43 o 
   4   8   5       63.31       56.01      1.74 o 
   5   8   5       38.34       41.77      3.07 o 
   6   8   5      168.32      149.62      3.98 o 
   7   8   5       62.16       50.30      2.14 o 
   8   8   5        6.11       13.55      1.78 o 
   9   8   5       33.03       30.29      2.17 o 
  10   8   5       82.49       79.02      3.14 o 
  11   8   5        0.21        0.23      2.29 o 
  12   8   5       52.19       62.39      3.30 o 
   1   9   5       97.06      106.20      2.80 o 
   2   9   5      306.15      293.37      4.48 o 
   3   9   5       18.04       17.42      1.71 o 
   4   9   5      131.25      132.72      2.96 o 
   5   9   5        1.47        1.22      1.46 o 
   6   9   5       75.57       80.43      5.47 o 
   7   9   5       52.03       38.90      2.62 o 
   8   9   5        2.38        2.52      1.83 o 
   9   9   5        1.19       -0.14      1.99 o 
  10   9   5       28.56       22.02      2.42 o 
  11   9   5       39.38       35.71      3.10 o 
   0  10   5      132.56      132.39      9.87 o 
   1  10   5       79.04       76.49      2.61 o 
   2  10   5       33.93       26.25      4.55 o 
   3  10   5        4.82        0.93      1.55 o 
   4  10   5       64.62       59.62      2.26 o 
   5  10   5      220.44      204.19      4.13 o 
   6  10   5      115.60      116.39      3.25 o 
   7  10   5      230.00      236.82      4.49 o 
   8  10   5        4.48        3.71      2.05 o 
   9  10   5       54.58       59.72      2.75 o 
  10  10   5       16.15       19.72      2.62 o 
   1  11   5       17.52       16.21      2.43 o 
   2  11   5      233.63      239.33      5.13 o 
   3  11   5        8.61        5.51      2.03 o 
   4  11   5      141.99      148.45      3.32 o 
   5  11   5       64.89       70.07      2.65 o 
   6  11   5       44.00       37.59      3.20 o 
   7  11   5      115.66      121.12      3.60 o 
   8  11   5        0.01       -0.92      2.35 o 
   9  11   5        1.06       -0.72      2.61 o 
   0  12   5      777.11      801.47     21.29 o 
   1  12   5       23.77       17.28      2.78 o 
   2  12   5      107.11       91.71      3.76 o 
   3  12   5        6.64        2.06      2.18 o 
   4  12   5        6.35        6.42      2.31 o 
   5  12   5       77.45       79.78      3.28 o 
   6  12   5        1.47        0.42      2.43 o 
   7  12   5        3.70        0.53      2.53 o 
   8  12   5        0.63       -0.81      2.65 o 
   1  13   5        0.11        0.03      2.56 o 
   2  13   5      103.20      109.23      4.27 o 
   3  13   5       28.24       32.32      3.31 o 
   4  13   5        1.97        1.97      2.44 o 
   5  13   5       15.56       16.41      3.08 o 
   6  13   5        8.38       14.18      3.66 o 
   0  14   5       28.74       21.57      4.74 o 
   1  14   5       13.38        9.87      3.21 o 
   2  14   5        1.98        0.15      2.99 o 
   3  14   5       22.69       14.26      3.54 o 
   4  14   5        6.44        6.28      3.28 o 
   0   0   6    30173.56    27096.60    372.98 o 
   1   0   6     4565.75     4703.90     53.03 o 
   2   0   6     1373.16     1707.10     24.56 o 
   3   0   6       99.66       78.66      1.93 o 
   4   0   6      918.04      859.43     10.58 o 
   5   0   6       78.33       85.59      2.19 o 
   6   0   6      207.61      269.83      4.34 o 
   7   0   6     1802.61     2004.63     23.68 o 
   8   0   6       28.13       27.90      1.86 o 
   9   0   6      511.22      467.14      9.00 o 
  10   0   6       16.56       20.02      4.62 o 
  11   0   6       50.75       57.53      4.73 o 
  12   0   6        0.48       -2.26      3.09 o 
  13   0   6      689.97      685.94     21.42 o 
  14   0   6       28.70       28.85      4.44 o 
   1   1   6      896.13     1059.99      8.36 o 
   2   1   6     5053.35     5082.45     44.57 o 
   3   1   6      556.95      577.16      5.23 o 
   4   1   6      172.01      188.55      2.24 o 
   5   1   6       81.31       82.11      2.08 o 
   6   1   6        0.09        0.14      0.75 o 
   7   1   6       37.35       33.88      1.75 o 
   8   1   6        5.84        2.90      1.20 o 
   9   1   6       33.44       29.16      2.17 o 
  10   1   6       62.06       54.37      1.90 o 
  11   1   6       53.06       52.59      2.37 o 
  12   1   6       26.99       23.17      2.31 o 
  13   1   6      143.58      164.28      4.49 o 
  14   1   6       10.02        8.91      2.80 o 
   0   2   6     1635.03     1780.40     20.61 o 
   1   2   6     3595.29     3675.89     29.48 o 
   2   2   6      182.15      218.20      2.82 o 
   3   2   6      233.41      276.34     10.41 o 
   4   2   6      538.43      548.28      5.08 o 
   5   2   6       16.98       24.98      0.89 o 
   6   2   6      226.53      244.17      3.04 o 
   7   2   6       84.59       91.36      1.92 o 
   8   2   6       54.73       52.10      1.76 o 
   9   2   6       23.00       25.10      1.47 o 
  10   2   6       21.44       21.62      1.64 o 
  11   2   6      343.09      346.86      5.52 o 
  12   2   6      136.97      146.49      3.68 o 
  13   2   6      273.12      284.99      6.01 o 
  14   2   6       83.72       72.54     12.42 o 
   1   3   6     5145.57     4880.98     38.93 o 
   2   3   6     1843.63     1894.30     15.87 o 
   3   3   6        0.25        1.39      0.72 o 
   4   3   6      640.82      647.01      6.53 o 
   5   3   6     1118.15     1184.31     10.47 o 
   6   3   6        2.07        1.87      0.95 o 
   7   3   6        3.28        3.38      1.07 o 
   8   3   6       76.65       65.04      1.83 o 
   9   3   6       37.00       30.17      1.66 o 
  10   3   6       25.78       24.78      1.73 o 
  11   3   6       66.84       66.95      2.34 o 
  12   3   6       86.67       88.68      3.24 o 
  13   3   6       31.00       33.55      3.08 o 
   0   4   6      155.47      156.34      2.79 o 
   1   4   6      910.57      843.45      6.88 o 
   2   4   6      364.69      374.78      3.65 o 
   3   4   6       49.74       55.38      1.76 o 
   4   4   6        1.15        6.16      1.93 o 
   5   4   6     1095.07     1081.00      9.74 o 
   6   4   6      182.66      201.75      3.10 o 
   7   4   6      414.50      398.64      4.55 o 
   8   4   6      257.97      239.58      3.02 o 
   9   4   6        9.31        9.66      1.44 o 
  10   4   6        0.70       -0.77      1.46 o 
  11   4   6       39.85       43.37      2.41 o 
  12   4   6       91.05      102.79      3.16 o 
  13   4   6       46.84       43.95      2.88 o 
   1   5   6      325.36      288.88      3.21 o 
   2   5   6      114.14      124.63      1.65 o 
   3   5   6       82.71       75.27      2.20 o 
   4   5   6      184.71      198.40      2.79 o 
   5   5   6       44.97       46.90      1.52 o 
   6   5   6      227.12      241.79      3.61 o 
   7   5   6      183.19      213.94      3.50 o 
   8   5   6       18.44       17.31      1.95 o 
   9   5   6       15.39       13.25      1.62 o 
  10   5   6      100.42       92.51      2.93 o 
  11   5   6       14.86       13.37      2.11 o 
  12   5   6       25.83       25.91      2.63 o 
  13   5   6       56.05       54.36      3.13 o 
   0   6   6     2341.83     2398.14     24.51 o 
   1   6   6       71.99       85.34      1.83 o 
   2   6   6        0.03        1.87      0.87 o 
   3   6   6      482.98      475.32      5.18 o 
   4   6   6      992.51      943.18      8.81 o 
   5   6   6       18.69       21.79      1.95 o 
   6   6   6       32.62       27.49      1.51 o 
   7   6   6       39.56       46.01      2.44 o 
   8   6   6      338.75      347.83      4.56 o 
   9   6   6       16.75       18.68      1.77 o 
  10   6   6       25.68       24.46      2.66 o 
  11   6   6        4.92        1.98      2.19 o 
  12   6   6      153.89      161.52      4.16 o 
   1   7   6      259.90      270.34      3.56 o 
   2   7   6       43.32       52.92      1.69 o 
   3   7   6       34.75       35.21      1.68 o 
   4   7   6        3.53        4.80      1.15 o 
   5   7   6       19.08       22.61      1.39 o 
   6   7   6       12.13       10.64      1.59 o 
   7   7   6      173.86      187.50      3.22 o 
   8   7   6        1.42        0.98      1.66 o 
   9   7   6      290.18      281.33      4.31 o 
  10   7   6      123.73      132.89      3.65 o 
  11   7   6       34.34       33.77      2.70 o 
  12   7   6       10.19        5.95      2.56 o 
   0   8   6     1286.72     1302.59     21.01 o 
   1   8   6        6.83        5.67      1.23 o 
   2   8   6        7.52        7.55      1.30 o 
   3   8   6       20.03       25.44      1.85 o 
   4   8   6      148.07      150.28      3.01 o 
   5   8   6       99.70       73.19      2.20 o 
   6   8   6        0.37        0.33      1.47 o 
   7   8   6       54.90       50.01      2.27 o 
   8   8   6       64.63       65.38      2.63 o 
   9   8   6        5.52        5.03      2.11 o 
  10   8   6      105.43      116.61      3.68 o 
  11   8   6        8.57        4.11      2.40 o 
   1   9   6       27.58       27.00      1.92 o 
   2   9   6      458.60      460.54      5.37 o 
   3   9   6        1.21        8.79      3.10 o 
   4   9   6       80.75       84.83      4.25 o 
   5   9   6      182.59      164.58      3.62 o 
   6   9   6        2.11        3.43      1.63 o 
   7   9   6       15.30       11.07      2.07 o 
   8   9   6       10.98       11.28      2.14 o 
   9   9   6      127.91      115.03      3.58 o 
  10   9   6       14.38       16.69      2.83 o 
  11   9   6       32.93       32.21      2.98 o 
   0  10   6      190.35      189.71      6.22 o 
   1  10   6       59.63       59.79      2.90 o 
   2  10   6        0.05        0.18      1.76 o 
   3  10   6       18.98       12.52      1.92 o 
   4  10   6      236.46      219.17      3.74 o 
   5  10   6      346.27      311.99      4.55 o 
   6  10   6        5.90        2.17      1.89 o 
   7  10   6       18.14       13.54      2.27 o 
   8  10   6        0.13       -1.04      2.20 o 
   9  10   6      196.55      210.82      4.60 o 
  10  10   6       10.76        7.44      2.74 o 
   1  11   6      115.65      119.31      3.92 o 
   2  11   6      228.25      223.55      9.53 o 
   3  11   6      178.20      201.00      4.96 o 
   4  11   6        2.09       -1.29      2.06 o 
   5  11   6      350.39      301.15      4.68 o 
   6  11   6       20.46       16.60      2.44 o 
   7  11   6        1.37        0.60      2.27 o 
   8  11   6      175.86      171.54      4.45 o 
   9  11   6       29.11       25.34      2.96 o 
   0  12   6       21.87       19.51      4.24 o 
   1  12   6      166.91      170.69      4.87 o 
   2  12   6        9.04       14.94      2.76 o 
   3  12   6      179.87      177.69      4.96 o 
   4  12   6       20.40       13.66      2.88 o 
   5  12   6        8.55        8.50      2.46 o 
   6  12   6        2.25        2.73      2.51 o 
   7  12   6        1.82       -0.52      2.67 o 
   1  13   6       31.57       37.92      3.40 o 
   2  13   6      112.86      106.50      4.38 o 
   3  13   6       32.02       29.45      3.19 o 
   4  13   6       71.52       72.22      4.02 o 
   5  13   6        6.79        2.89      3.34 o 
   0  14   6      134.40      148.13      7.34 o 
   1  14   6        0.96       -1.01      3.29 o 
   2  14   6       65.35       66.81      4.21 o 
   1   1   7     1496.14     1617.79     12.53 o 
   2   1   7     6436.43     6854.92     54.48 o 
   3   1   7      268.62      295.60      5.90 o 
   4   1   7      134.27      151.13      5.18 o 
   5   1   7     1396.99     1400.64     13.22 o 
   6   1   7        5.52        9.89      2.16 o 
   7   1   7      252.23      251.70      3.20 o 
   8   1   7      200.68      236.42      3.54 o 
   9   1   7        0.87       -0.13      1.61 o 
  10   1   7       30.27       36.20      2.33 o 
  11   1   7      757.86      772.69     11.97 o 
  12   1   7       34.74       36.98      2.77 o 
  13   1   7        5.13        1.46      2.64 o 
   0   2   7     1539.97     1817.34     21.15 o 
   1   2   7        0.15        0.35      0.59 o 
   2   2   7     4699.21     4594.00     37.29 o 
   3   2   7       74.52       84.67      3.91 o 
   4   2   7        0.87        1.33      1.03 o 
   5   2   7       19.16       23.15      1.30 o 
   6   2   7       59.99       72.40      1.85 o 
   7   2   7       51.86       58.65      1.88 o 
   8   2   7       17.69       23.84      1.62 o 
   9   2   7      259.48      263.88      3.98 o 
  10   2   7      170.18      177.06      3.95 o 
  11   2   7      247.94      248.77      4.88 o 
  12   2   7       20.97       23.85      2.56 o 
  13   2   7       57.73       57.03      4.99 o 
   1   3   7      193.95      201.84      2.75 o 
   2   3   7        2.48        2.89      1.07 o 
   3   3   7      392.23      447.95      5.94 o 
   4   3   7      259.54      252.17      3.16 o 
   5   3   7       93.04      104.91      2.05 o 
   6   3   7      106.99      113.33      2.21 o 
   7   3   7      131.35      141.79      2.50 o 
   8   3   7       54.74       50.59      1.94 o 
   9   3   7      183.37      188.61      3.40 o 
  10   3   7      177.37      180.64      3.53 o 
  11   3   7      141.42      134.55      4.13 o 
  12   3   7       41.27       42.91      2.96 o 
  13   3   7      114.35      118.59      4.73 o 
   0   4   7     2932.51     2980.96     34.18 o 
   1   4   7      136.00      129.50      2.49 o 
   2   4   7     1003.37      992.55      8.30 o 
   3   4   7     3903.35     3977.37     32.61 o 
   4   4   7      200.35      246.23      3.90 o 
   5   4   7      171.54      192.84      2.84 o 
   6   4   7       67.56       67.04      1.84 o 
   7   4   7      213.24      197.01      3.05 o 
   8   4   7      883.10      886.89      8.57 o 
   9   4   7        0.08        0.40      1.47 o 
  10   4   7      158.79      148.17      3.37 o 
  11   4   7      121.95      135.40      4.95 o 
  12   4   7        5.75        8.31      2.94 o 
  13   4   7        0.11        0.67      3.30 o 
   1   5   7     2946.76     2904.70     22.40 o 
   2   5   7        0.48        0.79      0.91 o 
   3   5   7       93.54      104.47      2.23 o 
   4   5   7      140.06      119.05      4.45 o 
   5   5   7       73.40       83.87      2.11 o 
   6   5   7       31.76       24.85      1.50 o 
   7   5   7      479.78      486.06      5.42 o 
   8   5   7      124.48      114.06      2.60 o 
   9   5   7      261.37      257.56      5.36 o 
  10   5   7        2.94        3.68      2.11 o 
  11   5   7      204.80      193.43      4.54 o 
  12   5   7       66.69       69.79      3.32 o 
  13   5   7       15.61       13.15      3.54 o 
   0   6   7      147.00      128.77      3.30 o 
   1   6   7      590.70      617.48      5.70 o 
   2   6   7       37.91       34.92      1.27 o 
   3   6   7        4.85        5.68      1.08 o 
   4   6   7      110.14       95.66      2.32 o 
   5   6   7      245.10      250.70      3.25 o 
   6   6   7       47.95       52.05      1.83 o 
   7   6   7      226.78      229.81      7.70 o 
   8   6   7       42.56       33.56      2.41 o 
   9   6   7      298.22      310.93      5.33 o 
  10   6   7       42.92       36.12      2.75 o 
  11   6   7        2.57        3.12      2.40 o 
  12   6   7      168.91      157.03      4.58 o 
   1   7   7       17.62       17.81      1.33 o 
   2   7   7        4.28        8.03      1.27 o 
   3   7   7        3.01        1.23      1.11 o 
   4   7   7        2.34        1.37      1.20 o 
   5   7   7        1.00        0.01      1.25 o 
   6   7   7      406.57      390.48      4.47 o 
   7   7   7       21.92       18.46      1.77 o 
   8   7   7      292.65      261.30      4.37 o 
   9   7   7       10.01       10.97      2.14 o 
  10   7   7      119.46      124.70      3.92 o 
  11   7   7       12.28       15.08      2.72 o 
  12   7   7       31.61       26.44      3.20 o 
   0   8   7       92.67       89.28      4.33 o 
   1   8   7      139.95      127.89      2.95 o 
   2   8   7       56.85       60.93      1.97 o 
   3   8   7       98.44       85.04      2.32 o 
   4   8   7       33.58       45.54      4.50 o 
   5   8   7       17.52       16.94      1.57 o 
   6   8   7      166.31      171.26      3.21 o 
   7   8   7       41.80       55.28      2.43 o 
   8   8   7      125.42      114.81      3.31 o 
   9   8   7      148.02      158.04      8.10 o 
  10   8   7       79.62       71.10      3.38 o 
  11   8   7      189.16      199.76      5.02 o 
   1   9   7        0.34       -0.47      1.89 o 
   2   9   7       55.95       61.72      2.45 o 
   3   9   7      705.99      705.48      8.77 o 
   4   9   7       45.23       43.46      2.34 o 
   5   9   7       35.48       30.64      1.98 o 
   6   9   7       32.49       26.00      2.01 o 
   7   9   7      113.09      117.44      5.09 o 
   8   9   7      272.89      253.89      4.77 o 
   9   9   7       11.69       13.84      2.46 o 
  10   9   7        0.05        0.92      2.77 o 
   0  10   7      219.11      210.46      6.75 o 
   1  10   7       79.01       80.19      3.38 o 
   2  10   7      370.49      359.86      6.34 o 
   3  10   7       18.62       16.26      2.54 o 
   4  10   7        0.38        2.23      1.71 o 
   5  10   7        0.10       -0.15      1.82 o 
   6  10   7       14.90       13.59      2.03 o 
   7  10   7       42.89       50.55      2.80 o 
   8  10   7        0.26       -0.78      2.40 o 
   9  10   7       53.78       51.37      3.60 o 
   1  11   7      259.22      252.76      7.23 o 
   2  11   7      360.60      355.40      6.57 o 
   3  11   7        1.72        3.55      2.55 o 
   4  11   7       78.28       82.93      3.67 o 
   5  11   7        7.42        2.27      2.28 o 
   6  11   7       14.48        8.58      2.42 o 
   7  11   7      107.50      105.47      3.54 o 
   8  11   7       20.38       22.80      4.00 o 
   0  12   7      500.61      492.94     11.75 o 
   1  12   7        8.22        8.08      2.90 o 
   2  12   7      256.45      229.37      5.77 o 
   3  12   7        0.88        1.54      2.96 o 
   4  12   7        1.82        0.81      2.83 o 
   5  12   7        5.15        4.68      3.07 o 
   6  12   7        5.01        4.92      3.76 o 
   7  12   7       84.41       87.64      3.65 o 
   1  13   7       46.75       45.26      3.67 o 
   2  13   7       16.26       12.33      3.24 o 
   3  13   7       16.64       16.18      3.44 o 
   4  13   7       56.29       64.67      4.24 o 
   5  13   7       32.69       27.25      3.75 o 
   0   0   8     1070.13     1038.47     20.54 o 
   1   0   8     2824.71     3046.15     34.95 o 
   2   0   8      340.40      418.33      5.93 o 
   3   0   8     1275.59     1310.42     15.77 o 
   4   0   8      141.96      178.36      4.27 o 
   5   0   8      382.88      348.16      7.00 o 
   6   0   8      615.21      696.26     11.99 o 
   7   0   8      232.04      259.10      6.14 o 
   8   0   8      125.12      140.26      4.69 o 
   9   0   8     1106.51     1078.87     17.81 o 
  10   0   8      109.19      111.43      4.79 o 
  11   0   8       24.76       21.78      3.41 o 
  12   0   8       23.82       13.95      3.71 o 
  13   0   8      206.07      191.19      7.17 o 
   1   1   8       46.01       59.92      1.39 o 
   2   1   8        4.89        4.73      0.94 o 
   3   1   8      574.56      482.08      6.03 o 
   4   1   8      562.12      596.34      6.34 o 
   5   1   8      474.18      539.81      5.93 o 
   6   1   8      316.60      324.68      4.89 o 
   7   1   8       61.82       60.65      2.26 o 
   8   1   8      142.88      159.60      3.53 o 
   9   1   8      123.39      126.14      3.35 o 
  10   1   8      118.64      117.15      3.46 o 
  11   1   8       27.88       31.57      2.54 o 
  12   1   8       85.97       89.31      3.45 o 
  13   1   8       19.68       14.55      2.94 o 
   0   2   8      588.81      553.50      7.34 o 
   1   2   8      225.15      171.94      2.11 o 
   2   2   8      946.19      947.49      8.56 o 
   3   2   8       51.02       69.52      3.37 o 
   4   2   8        0.78        2.38      1.09 o 
   5   2   8     1453.62     1377.38     12.04 o 
   6   2   8       93.87       93.19      2.62 o 
   7   2   8        0.21        1.06      1.18 o 
   8   2   8      372.02      350.73      5.43 o 
   9   2   8        0.78        0.84      1.86 o 
  10   2   8       62.98       65.06      2.82 o 
  11   2   8      290.99      329.69      5.80 o 
  12   2   8       90.89       95.64      3.64 o 
  13   2   8        3.81        1.48      2.72 o 
   1   3   8     2405.14     2608.87     23.56 o 
   2   3   8     1201.53     1270.67     12.27 o 
   3   3   8     2323.08     2299.79     21.01 o 
   4   3   8      143.94      136.32      2.97 o 
   5   3   8      351.85      378.19      4.74 o 
   6   3   8      195.59      218.85      5.21 o 
   7   3   8      189.90      182.81      2.75 o 
   8   3   8      874.22      907.59      9.54 o 
   9   3   8       61.62       58.95      2.81 o 
  10   3   8        5.96        3.55      1.97 o 
  11   3   8      230.25      238.19      7.43 o 
  12   3   8       47.24       54.94      3.20 o 
  13   3   8       28.67       27.27      3.58 o 
   0   4   8      267.68      296.42      6.22 o 
   1   4   8       68.02       61.07      2.09 o 
   2   4   8      366.19      337.47      3.87 o 
   3   4   8      389.37      357.72      3.79 o 
   4   4   8        2.95        2.06      0.96 o 
   5   4   8      570.87      631.94      6.39 o 
   6   4   8      115.94      116.79      2.47 o 
   7   4   8     1159.24     1183.95     11.89 o 
   8   4   8      127.50      124.96      2.69 o 
   9   4   8        1.10        0.25      1.66 o 
  10   4   8       11.37        7.97      2.53 o 
  11   4   8      155.15      147.39      4.59 o 
  12   4   8       34.61       31.95      3.07 o 
   1   5   8      377.74      351.35      3.96 o 
   2   5   8      428.27      416.09      4.26 o 
   3   5   8      599.55      609.56      5.70 o 
   4   5   8        1.14        1.78      1.26 o 
   5   5   8      776.47      756.40      7.48 o 
   6   5   8        0.04        0.18      1.27 o 
   7   5   8       46.47       43.65      2.01 o 
   8   5   8      294.58      294.45      4.14 o 
   9   5   8        0.30       -0.23      1.75 o 
  10   5   8        9.12        7.64      2.02 o 
  11   5   8       47.63       41.19      4.32 o 
  12   5   8        0.17       -0.30      3.28 o 
   0   6   8     1150.30     1198.34     15.64 o 
   1   6   8      236.39      240.55      3.42 o 
   2   6   8       68.41       64.54      1.86 o 
   3   6   8      218.20      202.61      2.88 o 
   4   6   8        4.31        7.52      1.27 o 
   5   6   8        3.99        2.38      1.33 o 
   6   6   8      259.88      293.19      4.03 o 
   7   6   8      812.76      811.43      8.20 o 
   8   6   8       63.84       51.39      2.20 o 
   9   6   8      154.14      153.33      4.04 o 
  10   6   8       32.36       30.38      2.71 o 
  11   6   8      291.46      276.21      5.58 o 
  12   6   8      116.90      115.59      4.98 o 
   1   7   8      116.86      117.92      2.92 o 
   2   7   8       25.85       27.31      1.82 o 
   3   7   8      227.93      215.11      3.09 o 
   4   7   8      124.15      111.57      2.41 o 
   5   7   8        5.09        3.58      1.41 o 
   6   7   8        3.89        1.44      1.43 o 
   7   7   8      462.69      421.01      5.75 o 
   8   7   8       20.77       14.28      2.09 o 
   9   7   8        9.45        7.47      2.11 o 
  10   7   8       15.88       19.74      2.75 o 
  11   7   8       17.68       15.21      2.90 o 
   0   8   8       13.79       16.00      3.22 o 
   1   8   8        0.70        2.02      1.66 o 
   2   8   8      292.03      267.66      4.38 o 
   3   8   8      513.13      486.66      5.82 o 
   4   8   8      255.60      253.25      3.54 o 
   5   8   8      169.28      146.73      4.12 o 
   6   8   8        2.55        3.79      1.67 o 
   7   8   8       10.66        7.87      1.81 o 
   8   8   8       60.44       70.48      3.08 o 
   9   8   8        9.65        7.71      2.34 o 
  10   8   8       31.52       28.94      3.03 o 
   1   9   8      504.47      510.68      7.70 o 
   2   9   8       21.08       27.89      2.56 o 
   3   9   8      257.45      249.08      4.55 o 
   4   9   8      344.60      372.13      5.56 o 
   5   9   8       64.40       45.23      2.19 o 
   6   9   8      261.66      279.77      4.34 o 
   7   9   8       15.86       14.90      2.36 o 
   8   9   8       25.93       19.97      2.50 o 
   9   9   8        0.13        1.93      2.49 o 
  10   9   8       80.19       83.11      5.41 o 
   0  10   8       39.64       35.71      4.26 o 
   1  10   8        0.87        4.31      3.00 o 
   2  10   8      170.38      155.77      4.55 o 
   3  10   8       12.78        7.52      2.70 o 
   4  10   8       36.36       43.56      2.65 o 
   5  10   8      602.04      597.41      8.44 o 
   6  10   8      175.23      188.18      4.86 o 
   7  10   8        6.40        3.47      2.32 o 
   8  10   8        6.03        3.52      2.53 o 
   9  10   8       65.13       55.57      3.30 o 
   1  11   8       11.15       11.51      2.85 o 
   2  11   8      266.79      265.79      5.77 o 
   3  11   8       61.36       64.20      3.60 o 
   4  11   8       51.22       48.62      3.37 o 
   5  11   8        6.36       12.49      3.01 o 
   6  11   8       42.79       47.47      3.58 o 
   7  11   8      145.00      146.77      4.91 o 
   0  12   8       15.53       17.32      4.66 o 
   1  12   8        2.33        0.88      2.80 o 
   2  12   8        0.56       -1.17      2.97 o 
   3  12   8       32.02       30.92      3.31 o 
   4  12   8      100.89      106.74      4.47 o 
   5  12   8      121.83      113.99      4.55 o 
   6  12   8        1.74       -0.35      3.69 o 
   1  13   8      266.05      290.16      9.44 o 
   2  13   8        9.51        7.48      3.21 o 
   3  13   8       26.84       21.17      3.58 o 
   1   1   9      343.03      340.42      3.48 o 
   2   1   9      627.79      749.90      7.68 o 
   3   1   9      420.95      369.70     37.05 o 
   4   1   9       32.54       27.86      1.49 o 
   5   1   9      141.68      141.04      3.09 o 
   6   1   9      154.79      136.68      3.20 o 
   7   1   9      318.94      329.08      4.60 o 
   8   1   9      604.59      602.96      7.97 o 
   9   1   9      752.00      777.16      9.85 o 
  10   1   9       11.36        9.56      2.24 o 
  11   1   9       40.23       37.42      2.82 o 
  12   1   9        6.36        3.44      2.54 o 
  13   1   9       43.06       50.81      3.51 o 
   0   2   9     1177.12     1116.60     13.73 o 
   1   2   9       73.18       67.56      1.76 o 
   2   2   9      116.72      110.92      2.13 o 
   3   2   9      693.09      688.19      7.28 o 
   4   2   9       16.33       34.61      3.99 o 
   5   2   9      145.63      136.15      2.66 o 
   6   2   9      968.77     1007.41     10.43 o 
   7   2   9      514.89      522.24      6.31 o 
   8   2   9       83.64       71.03      2.69 o 
   9   2   9      120.73      117.46      3.50 o 
  10   2   9       88.43       92.54      3.29 o 
  11   2   9      406.23      402.51      6.68 o 
  12   2   9      225.07      239.23      5.36 o 
   1   3   9     1473.90     1442.17     15.17 o 
   2   3   9       91.57       87.71      1.99 o 
   3   3   9     1013.88     1022.55      9.37 o 
   4   3   9     1391.84     1381.74     13.59 o 
   5   3   9       26.61       23.15      1.44 o 
   6   3   9     1209.14     1228.99     12.29 o 
   7   3   9       73.93       66.76      2.34 o 
   8   3   9       11.51       14.88      2.29 o 
   9   3   9        9.81        8.86      2.10 o 
  10   3   9       15.47       16.75      2.30 o 
  11   3   9      169.88      185.90      5.37 o 
  12   3   9        1.36       -0.87      2.60 o 
   0   4   9        8.14        2.12      1.98 o 
   1   4   9      341.11      332.02      4.92 o 
   2   4   9      767.01      743.82      7.20 o 
   3   4   9       15.51       15.42      1.22 o 
   4   4   9      985.47      889.52      7.85 o 
   5   4   9      258.75      253.29      3.79 o 
   6   4   9      535.85      528.40      5.79 o 
   7   4   9      164.89      152.96      2.98 o 
   8   4   9      115.60      109.61      3.05 o 
   9   4   9       37.04       40.66      2.63 o 
  10   4   9        0.03        0.77      2.35 o 
  11   4   9       34.64       27.82      3.31 o 
  12   4   9        0.04       -0.09      3.02 o 
   1   5   9      427.32      429.98      5.41 o 
   2   5   9       56.86       50.07      1.77 o 
   3   5   9      374.20      403.18      4.31 o 
   4   5   9      647.17      660.76      6.79 o 
   5   5   9      290.04      273.96      4.28 o 
   6   5   9       99.01       97.72      2.51 o 
   7   5   9     1379.04     1367.63     12.58 o 
   8   5   9       20.78       20.98      1.93 o 
   9   5   9       21.37       24.69      2.42 o 
  10   5   9      250.63      271.73      7.17 o 
  11   5   9       77.72       80.70      4.31 o 
  12   5   9        1.53        3.04      3.24 o 
   0   6   9        2.41        1.12      1.86 o 
   1   6   9      356.65      335.43      4.34 o 
   2   6   9      111.78      118.39      2.70 o 
   3   6   9        0.00       -0.27      1.50 o 
   4   6   9      248.47      250.07      3.64 o 
   5   6   9      160.65      142.89      3.35 o 
   6   6   9       12.42        9.78      1.61 o 
   7   6   9      188.47      180.80      3.39 o 
   8   6   9      121.47      134.47      3.16 o 
   9   6   9      252.94      269.81      6.00 o 
  10   6   9        3.06        2.76      2.97 o 
  11   6   9        0.44        0.66      2.97 o 
   1   7   9      298.78      322.43      6.65 o 
   2   7   9      735.56      773.08      8.83 o 
   3   7   9      396.63      410.09      5.21 o 
   4   7   9        8.72       11.48      1.69 o 
   5   7   9      788.32      757.43      8.03 o 
   6   7   9       38.54       43.66      1.98 o 
   7   7   9      207.15      223.04      3.82 o 
   8   7   9       24.72       17.73      2.25 o 
   9   7   9      104.82      112.04      3.87 o 
  10   7   9       20.88       27.82      3.03 o 
  11   7   9        5.68        2.04      3.32 o 
   0   8   9       32.36       34.96      3.67 o 
   1   8   9      212.51      241.20      7.79 o 
   2   8   9      339.60      347.00      7.44 o 
   3   8   9     1776.03     1783.33     16.33 o 
   4   8   9      111.76      118.56      3.05 o 
   5   8   9      331.66      325.23      4.78 o 
   6   8   9       31.90       28.02      1.95 o 
   7   8   9       77.04       78.49      2.67 o 
   8   8   9      428.01      420.83      6.19 o 
   9   8   9       57.25       64.83      7.79 o 
  10   8   9       44.66       46.00      3.48 o 
   1   9   9      372.43      382.63      6.60 o 
   2   9   9      418.00      420.87      7.02 o 
   3   9   9      120.53      116.48      3.20 o 
   4   9   9      126.08      153.92      3.51 o 
   5   9   9      409.98      405.41      7.69 o 
   6   9   9       82.10       89.48      3.16 o 
   7   9   9      158.84      171.12      4.62 o 
   8   9   9       43.79       55.55      3.05 o 
   9   9   9       80.69       88.51      3.57 o 
   0  10   9       16.10       24.61      3.86 o 
   1  10   9      123.32      125.78      4.31 o 
   2  10   9        0.47       -0.13      2.51 o 
   3  10   9       42.50       40.89      2.81 o 
   4  10   9       46.05       48.71      4.10 o 
   5  10   9       96.05      102.95      3.48 o 
   6  10   9       40.65       47.04      3.03 o 
   7  10   9       40.11       46.67      3.72 o 
   8  10   9       16.61       15.90      3.39 o 
   1  11   9       93.26       97.20      4.03 o 
   2  11   9       81.86       79.38      3.89 o 
   3  11   9        1.66        2.21      2.89 o 
   4  11   9       32.50       32.12      3.50 o 
   5  11   9      154.28      149.88      5.11 o 
   6  11   9        8.12        4.74      2.80 o 
   7  11   9       17.94       25.20      3.50 o 
   0  12   9       23.32       12.90      4.65 o 
   1  12   9       19.55       20.28      3.46 o 
   2  12   9      109.11      104.37      4.47 o 
   3  12   9       13.54       13.11      3.46 o 
   4  12   9      189.71      187.67      5.66 o 
   5  12   9      101.75       97.48      4.73 o 
   1  13   9       10.96        6.59      3.72 o 
   0   0  10       98.41       98.57      3.59 o 
   1   0  10       29.70       35.42      2.17 o 
   2   0  10     1688.51     1606.18     24.29 o 
   3   0  10      267.51      258.98      5.95 o 
   4   0  10     2325.65     2326.20     34.32 o 
   5   0  10      890.10      892.65     14.91 o 
   6   0  10      480.33      490.14     23.58 o 
   7   0  10      757.69      721.69     12.99 o 
   8   0  10      773.59      784.89     14.08 o 
   9   0  10      374.80      408.49      9.23 o 
  10   0  10      139.46      147.37      5.99 o 
  11   0  10      766.36      800.92     23.27 o 
  12   0  10      112.98      116.72      5.63 o 
   1   1  10      669.47      690.41      6.72 o 
   2   1  10       10.12        7.30      1.22 o 
   3   1  10      210.48      193.98      3.64 o 
   4   1  10        1.24        1.48      1.49 o 
   5   1  10      263.42      276.54      4.57 o 
   6   1  10      177.21      182.54      3.79 o 
   7   1  10      170.19      161.29      3.62 o 
   8   1  10        8.92       14.77      2.20 o 
   9   1  10        0.19        0.14      2.03 o 
  10   1  10       34.58       37.55      2.87 o 
  11   1  10      307.55      331.93      6.24 o 
  12   1  10       47.71       48.78      3.39 o 
   0   2  10       91.64       77.59      2.96 o 
   1   2  10      177.92      186.39      3.21 o 
   2   2  10        3.07        4.76      1.19 o 
   3   2  10       45.46       52.96      2.10 o 
   4   2  10        0.26        0.98      1.51 o 
   5   2  10      779.43      812.33     38.41 o 
   6   2  10      397.21      426.03      6.25 o 
   7   2  10      576.15      584.03      7.39 o 
   8   2  10        8.52        8.30      2.08 o 
   9   2  10      176.93      172.65      4.17 o 
  10   2  10       22.50       25.07      2.72 o 
  11   2  10        3.37        0.98      2.46 o 
  12   2  10       75.97       80.82      3.79 o 
   1   3  10     1009.31      976.70     10.16 o 
   2   3  10      524.59      522.53     12.20 o 
   3   3  10       68.22       74.82      2.02 o 
   4   3  10       10.17        6.07      1.34 o 
   5   3  10      172.39      176.80      3.94 o 
   6   3  10     1033.74     1063.93     11.17 o 
   7   3  10      147.56      147.75      3.37 o 
   8   3  10       65.32       70.90      3.00 o 
   9   3  10        2.15        3.25      2.17 o 
  10   3  10      217.57      232.39      4.54 o 
  11   3  10       97.73      105.50      3.61 o 
  12   3  10       75.99       73.81      4.61 o 
   0   4  10     1318.71     1295.34     35.55 o 
   1   4  10        0.18        0.62      1.44 o 
   2   4  10        7.71        6.31      1.50 o 
   3   4  10      855.33      793.85      8.68 o 
   4   4  10     1082.16     1048.45      9.13 o 
   5   4  10      165.97      186.75      3.66 o 
   6   4  10        4.53        4.95      1.69 o 
   7   4  10       44.03       45.97      2.24 o 
   8   4  10       62.27       66.70      3.94 o 
   9   4  10       83.96       91.54      5.34 o 
  10   4  10        8.90        2.14      2.55 o 
  11   4  10       31.47       33.16      3.23 o 
   1   5  10      913.25      870.52     10.40 o 
   2   5  10      271.01      258.52      3.82 o 
   3   5  10      300.16      305.27      5.18 o 
   4   5  10      431.87      422.06      5.67 o 
   5   5  10      598.68      598.45      8.15 o 
   6   5  10        2.14        0.49      1.55 o 
   7   5  10       37.21       33.93      2.00 o 
   8   5  10       25.50       29.86      2.34 o 
   9   5  10       64.68       65.25      3.20 o 
  10   5  10        5.70        8.31      2.73 o 
  11   5  10        0.06        2.45      2.96 o 
   0   6  10     2531.22     2557.57     31.39 o 
   1   6  10     2129.50     2172.21     19.12 o 
   2   6  10        0.42       -0.35      1.74 o 
   3   6  10     1415.40     1424.71     14.52 o 
   4   6  10      914.68      908.55     10.04 o 
   5   6  10      908.47      919.59     15.13 o 
   6   6  10      233.68      215.93      6.78 o 
   7   6  10        0.91       -0.76      1.72 o 
   8   6  10       51.33       69.97      2.54 o 
   9   6  10       50.15       40.01      3.04 o 
  10   6  10       15.18       12.72      3.10 o 
   1   7  10        0.64        4.18      1.85 o 
   2   7  10      216.62      215.78      3.82 o 
   3   7  10      195.47      187.92      3.57 o 
   4   7  10        4.38        2.87      1.80 o 
   5   7  10      152.75      145.69      3.38 o 
   6   7  10      142.39      135.63      3.61 o 
   7   7  10      193.97      195.66      3.47 o 
   8   7  10        0.16       -0.18      2.15 o 
   9   7  10        4.81        3.25      2.91 o 
  10   7  10      139.36      143.29      5.27 o 
   0   8  10      264.20      262.99     10.47 o 
   1   8  10     2019.37     2057.77     32.01 o 
   2   8  10      143.32      151.85      3.47 o 
   3   8  10      900.06      887.36      9.31 o 
   4   8  10      386.00      401.91      5.45 o 
   5   8  10       30.75       29.24      2.19 o 
   6   8  10      113.23      109.23      3.20 o 
   7   8  10       22.54       26.99      2.58 o 
   8   8  10        0.89        0.68      2.30 o 
   9   8  10        0.71       -0.67      2.66 o 
   1   9  10       17.44       11.32      2.73 o 
   2   9  10        3.79        3.97      2.61 o 
   3   9  10       23.58       23.49      2.53 o 
   4   9  10        0.15        3.23      2.04 o 
   5   9  10        8.74        6.16      2.38 o 
   6   9  10        0.47        1.54      2.49 o 
   7   9  10        3.90        1.99      2.73 o 
   8   9  10       19.43       16.99      3.21 o 
   0  10  10      215.20      224.97      7.85 o 
   1  10  10      132.32      124.85      4.38 o 
   2  10  10       94.03      100.14      4.06 o 
   3  10  10        3.71        6.20      2.52 o 
   4  10  10       83.61       80.03      3.90 o 
   5  10  10      230.42      241.01      5.11 o 
   6  10  10        1.86        0.43      2.60 o 
   7  10  10        1.89        4.68      3.08 o 
   1  11  10        7.42        7.30      3.11 o 
   2  11  10       14.41       14.97      3.32 o 
   3  11  10        0.16        0.80      3.03 o 
   4  11  10      173.91      196.27      5.73 o 
   5  11  10       26.34       32.04      3.70 o 
   0  12  10       17.32       14.84      5.03 o 
   1  12  10      158.16      162.45      5.54 o 
   2  12  10        0.22       -0.09      3.26 o 
   3  12  10        2.37        2.37      3.45 o 
   1   1  11      127.70      127.46      2.89 o 
   2   1  11      137.82      129.73      2.81 o 
   3   1  11      636.88      601.87      7.72 o 
   4   1  11       24.34       19.21      2.90 o 
   5   1  11      230.22      213.85      4.24 o 
   6   1  11       20.72       23.77      1.91 o 
   7   1  11        0.17       -0.32      1.80 o 
   8   1  11     1049.25     1107.88     13.24 o 
   9   1  11      783.81      799.30     10.48 o 
  10   1  11      374.67      420.99      7.00 o 
  11   1  11        8.34        6.46      2.72 o 
   0   2  11      935.67      898.59     13.08 o 
   1   2  11      500.10      463.60      5.77 o 
   2   2  11       32.33       43.26      2.24 o 
   3   2  11       93.27      124.98      2.89 o 
   4   2  11     1036.54     1030.67     10.80 o 
   5   2  11      639.36      655.93     10.04 o 
   6   2  11       79.67       82.41      3.35 o 
   7   2  11      210.17      183.53      3.84 o 
   8   2  11      455.60      474.71      7.17 o 
   9   2  11      173.62      197.79      4.73 o 
  10   2  11       65.58       67.31      3.29 o 
  11   2  11        1.09        0.48      2.63 o 
   1   3  11        5.00        6.82      1.58 o 
   2   3  11      133.29      119.37      2.97 o 
   3   3  11      349.57      372.52      6.82 o 
   4   3  11      777.51      739.11      9.59 o 
   5   3  11       40.48       42.86      2.60 o 
   6   3  11       62.24       60.64      2.40 o 
   7   3  11      312.31      352.57      5.27 o 
   8   3  11      177.88      175.91      5.02 o 
   9   3  11       27.53       28.66      2.77 o 
  10   3  11       11.22        9.24      2.79 o 
  11   3  11        1.04        2.32      2.95 o 
   0   4  11      410.55      400.77      8.40 o 
   1   4  11      843.63      825.71     12.63 o 
   2   4  11     1521.90     1525.98     15.19 o 
   3   4  11     2289.71     2342.88     34.94 o 
   4   4  11      226.09      217.19      5.20 o 
   5   4  11      123.28      130.33      4.08 o 
   6   4  11        3.33        2.88      1.81 o 
   7   4  11        7.07        6.19      1.98 o 
   8   4  11       39.08       37.06      2.74 o 
   9   4  11       11.73       14.33      2.62 o 
  10   4  11        0.36        0.52      2.70 o 
  11   4  11        0.01       -1.15      2.99 o 
   1   5  11      364.37      360.87      7.27 o 
   2   5  11      239.88      276.28      5.02 o 
   3   5  11       51.61       59.77      2.47 o 
   4   5  11      908.32      904.01     10.01 o 
   5   5  11      101.71       93.26      6.60 o 
   6   5  11      804.08      793.15     17.84 o 
   7   5  11       45.02       45.54      2.50 o 
   8   5  11        3.71        2.00      2.38 o 
   9   5  11       25.47       24.97      2.84 o 
  10   5  11      160.79      178.16      6.93 o 
   0   6  11      471.33      464.56     15.45 o 
   1   6  11        2.52        0.27      2.01 o 
   2   6  11      171.04      170.82      3.80 o 
   3   6  11       16.42       16.28      2.12 o 
   4   6  11       39.87       36.76      2.41 o 
   5   6  11      366.84      382.48      6.07 o 
   6   6  11       49.83       53.78      2.68 o 
   7   6  11        4.93        5.05      2.53 o 
   8   6  11        9.79        6.89      2.33 o 
   9   6  11      310.40      299.00      6.16 o 
  10   6  11        0.95       -0.85      3.32 o 
   1   7  11     2699.94     2797.05     26.73 o 
   2   7  11      169.80      186.64      5.43 o 
   3   7  11      154.19      166.67      3.53 o 
   4   7  11      212.06      216.60      4.37 o 
   5   7  11      104.79       94.69      2.93 o 
   6   7  11        1.70        1.85      2.10 o 
   7   7  11        7.95       10.95      2.30 o 
   8   7  11       68.15       75.24      4.48 o 
   9   7  11       22.32       18.01      3.64 o 
   0   8  11     1324.25     1335.19     22.60 o 
   1   8  11      425.75      428.82      7.31 o 
   2   8  11      248.14      270.22      4.86 o 
   3   8  11       16.08       18.50      2.20 o 
   4   8  11      443.06      480.90      6.27 o 
   5   8  11       11.52        8.62      2.23 o 
   6   8  11      119.19      119.54      3.44 o 
   7   8  11       32.40       30.62      2.82 o 
   8   8  11        0.10       -0.42      2.97 o 
   1   9  11      168.04      169.55      9.00 o 
   2   9  11        1.32        2.76      2.41 o 
   3   9  11      213.51      225.16      4.97 o 
   4   9  11      485.61      514.54      6.71 o 
   5   9  11       17.43       15.67      2.42 o 
   6   9  11        5.53        3.12      2.65 o 
   7   9  11        0.74       -1.09      2.71 o 
   0  10  11      551.46      576.01     13.04 o 
   1  10  11        0.17        1.32      3.04 o 
   2  10  11      148.98      152.55      4.60 o 
   3  10  11       49.37       54.16      3.45 o 
   4  10  11      134.45      132.47      5.82 o 
   5  10  11        0.00       -0.27      3.21 o 
   6  10  11       63.04       59.09      3.49 o 
   1  11  11       20.60       18.83      3.36 o 
   2  11  11        7.85        7.13      2.88 o 
   3  11  11        9.23        8.23      3.40 o 
   4  11  11      132.03      145.06      5.78 o 
   0   0  12      409.30      345.25     11.77 o 
   1   0  12      158.66      150.99      5.42 o 
   2   0  12       74.32       68.69      3.97 o 
   3   0  12       15.53       21.87      3.64 o 
   4   0  12        0.00        4.33      4.84 o 
   5   0  12      329.14      367.08     17.40 o 
   6   0  12      894.00      944.06     16.32 o 
   7   0  12      437.19      475.63     19.92 o 
   8   0  12        0.17        0.43      3.29 o 
   9   0  12        0.15        1.28      4.30 o 
  10   0  12      202.85      198.92      7.32 o 
  11   0  12      104.68      125.12      6.40 o 
   1   1  12        2.85        3.22      1.96 o 
   2   1  12        0.44        0.99      1.89 o 
   3   1  12       78.66       87.77      5.19 o 
   4   1  12      230.51      233.39      3.94 o 
   5   1  12       53.11       43.01      4.29 o 
   6   1  12      327.72      359.08      7.81 o 
   7   1  12      227.57      233.43      5.51 o 
   8   1  12      188.01      197.24      4.49 o 
   9   1  12      209.35      226.96      5.14 o 
  10   1  12        5.94        5.48      2.76 o 
  11   1  12       27.75       25.01      3.38 o 
   0   2  12       16.39       17.89      2.98 o 
   1   2  12      589.71      584.48      7.22 o 
   2   2  12      226.84      206.57      4.34 o 
   3   2  12        0.78        0.20      1.90 o 
   4   2  12      150.28      140.85      3.86 o 
   5   2  12       69.31       55.30      3.14 o 
   6   2  12      820.55      811.57     10.33 o 
   7   2  12      120.41      109.61     24.30 o 
   8   2  12       15.41       11.56      2.46 o 
   9   2  12       46.92       50.14      3.23 o 
  10   2  12       52.26       49.47      3.51 o 
   1   3  12     1135.68     1153.25     12.04 o 
   2   3  12       19.27       21.54      4.25 o 
   3   3  12       27.08       25.73      2.43 o 
   4   3  12       15.12       14.38      2.33 o 
   5   3  12      616.83      637.64      8.78 o 
   6   3  12       48.24       37.76      3.47 o 
   7   3  12      404.26      412.68      6.01 o 
   8   3  12       71.77       69.77      3.36 o 
   9   3  12       86.73       92.25      3.74 o 
  10   3  12       34.30       38.98      3.32 o 
   0   4  12      403.21      386.79      7.22 o 
   1   4  12      759.01      750.63      8.65 o 
   2   4  12      993.85     1010.90     10.89 o 
   3   4  12      369.46      385.68      6.27 o 
   4   4  12       64.49       64.11      3.45 o 
   5   4  12      485.69      506.56      7.63 o 
   6   4  12      275.22      246.76      5.36 o 
   7   4  12       61.25       74.24      3.71 o 
   8   4  12      105.30      108.52      3.87 o 
   9   4  12        7.86        4.96      2.72 o 
  10   4  12        2.76        0.60      2.90 o 
   1   5  12      194.91      196.00      3.99 o 
   2   5  12       49.87       55.49      2.57 o 
   3   5  12       16.43       14.64      2.07 o 
   4   5  12      117.15      105.74      3.65 o 
   5   5  12        1.49        1.24      2.29 o 
   6   5  12      151.87      145.10      4.33 o 
   7   5  12       29.39       27.97      2.98 o 
   8   5  12        1.25        0.74      2.98 o 
   9   5  12        9.43        7.24      2.94 o 
   0   6  12       31.68       38.80      4.48 o 
   1   6  12     1296.33     1315.83     13.88 o 
   2   6  12        6.37        4.70      2.29 o 
   3   6  12      224.95      226.76      4.43 o 
   4   6  12      121.72      119.43      3.47 o 
   5   6  12       70.33       78.64      3.46 o 
   6   6  12       54.98       48.26      3.18 o 
   7   6  12        0.35        1.37      2.65 o 
   8   6  12       17.05       21.07      3.58 o 
   9   6  12      106.97      116.15      5.34 o 
   1   7  12       28.47       25.45      2.29 o 
   2   7  12       45.89       46.67      2.48 o 
   3   7  12        0.04        3.01      2.32 o 
   4   7  12      141.53      148.82      3.58 o 
   5   7  12       50.73       46.66      2.58 o 
   6   7  12       90.12       98.05      4.42 o 
   7   7  12       24.83       25.93      2.90 o 
   8   7  12        5.45        7.49      3.12 o 
   0   8  12        2.38        2.72      3.75 o 
   1   8  12       24.15       28.27      3.03 o 
   2   8  12       12.79        7.66      2.57 o 
   3   8  12      250.31      257.00      4.67 o 
   4   8  12       22.31       25.78      3.18 o 
   5   8  12        2.05        0.21      2.32 o 
   6   8  12       35.16       41.91      3.24 o 
   7   8  12        6.69        6.24      3.07 o 
   1   9  12       20.77       21.48      3.25 o 
   2   9  12      314.91      324.63      6.49 o 
   3   9  12       84.37       90.24      4.20 o 
   4   9  12      112.26       99.26      3.45 o 
   5   9  12       34.69       35.70      2.85 o 
   6   9  12        0.01       -0.95      2.92 o 
   0  10  12        5.44        5.01      4.75 o 
   1  10  12       29.84       26.39      3.52 o 
   2  10  12      230.15      255.77      5.66 o 
   3  10  12      205.89      206.72      5.30 o 
   4  10  12      195.65      218.44      6.18 o 
   1  11  12      316.58      354.03      7.74 o 
   1   1  13      708.00      721.14      9.86 o 
   2   1  13      309.56      290.48      5.56 o 
   3   1  13       29.40       16.61      2.37 o 
   4   1  13      526.89      475.20      7.26 o 
   5   1  13        0.08        1.81      2.45 o 
   6   1  13       15.27        9.25      2.32 o 
   7   1  13        1.22        1.50      2.55 o 
   8   1  13        2.11        0.53      2.48 o 
   9   1  13        5.92        4.65      2.90 o 
  10   1  13      403.67      406.31      7.31 o 
   0   2  13      354.64      360.56      8.86 o 
   1   2  13      417.82      393.80      6.59 o 
   2   2  13      176.38      183.10      4.36 o 
   3   2  13      432.00      414.18      6.64 o 
   4   2  13       17.87       24.30      2.53 o 
   5   2  13        5.43        5.33      2.44 o 
   6   2  13       10.86        8.56      2.99 o 
   7   2  13       43.89       38.07      3.01 o 
   8   2  13       99.47      110.65      4.02 o 
   9   2  13        1.07       -1.85      2.66 o 
  10   2  13        5.23        4.03      3.03 o 
   1   3  13        0.32        0.38      1.93 o 
   2   3  13      436.29      384.90      6.37 o 
   3   3  13      248.98      219.50      5.41 o 
   4   3  13        3.18        2.28      2.29 o 
   5   3  13       88.07       88.38      4.10 o 
   6   3  13      135.54      137.91      4.34 o 
   7   3  13        6.04        5.40      2.74 o 
   8   3  13       22.07       21.66      2.95 o 
   9   3  13      100.88      121.63      4.38 o 
   0   4  13       71.93       79.73      3.75 o 
   1   4  13       18.97       16.54      2.44 o 
   2   4  13      277.06      304.38      5.65 o 
   3   4  13      460.47      448.78      7.12 o 
   4   4  13      156.58      164.75      6.75 o 
   5   4  13      281.88      288.68      6.61 o 
   6   4  13       48.80       44.93      3.07 o 
   7   4  13       43.71       49.38      3.23 o 
   8   4  13      105.36      110.54      4.99 o 
   9   4  13        7.83        5.59      3.56 o 
   1   5  13      479.15      482.82      7.35 o 
   2   5  13      151.50      152.13      5.09 o 
   3   5  13       11.29       10.24      2.53 o 
   4   5  13        0.44       -0.16      2.50 o 
   5   5  13        1.92        1.67      2.52 o 
   6   5  13       12.54       16.22      2.81 o 
   7   5  13       26.65       28.20      3.26 o 
   8   5  13       24.30       30.97      3.90 o 
   0   6  13       76.51       67.78      4.72 o 
   1   6  13      193.12      204.82      4.88 o 
   2   6  13      241.66      259.95      4.91 o 
   3   6  13       62.26       60.02      3.38 o 
   4   6  13       63.84       67.22      3.47 o 
   5   6  13        0.12        1.65      2.67 o 
   6   6  13       59.96       61.65      4.81 o 
   7   6  13        5.27        3.37      2.93 o 
   8   6  13       13.82        6.80      3.66 o 
   1   7  13      101.20      105.76      4.78 o 
   2   7  13       19.03       19.46      2.33 o 
   3   7  13        0.70        1.17      2.18 o 
   4   7  13      118.61      126.67      4.58 o 
   5   7  13       47.02       49.68      3.86 o 
   6   7  13       53.05       56.56      3.79 o 
   7   7  13       17.75       13.14      3.39 o 
   0   8  13      118.37      109.18      6.01 o 
   1   8  13       95.43       97.18      3.71 o 
   2   8  13       45.59       49.95      3.33 o 
   3   8  13        0.22        0.10      2.37 o 
   4   8  13        8.10        3.46      2.52 o 
   5   8  13      146.42      174.47      4.90 o 
   6   8  13        5.72        5.24      2.92 o 
   1   9  13       26.06       20.96      3.17 o 
   2   9  13        0.72        1.07      2.88 o 
   3   9  13        6.96        6.42      3.08 o 
   4   9  13       39.68       44.52      3.60 o 
   0  10  13       42.32       47.52      5.71 o 
   1  10  13        4.95        3.37      3.25 o 
   2  10  13        1.67        0.59      3.25 o 
   0   0  14     3062.25     2562.20     57.06 o 
   1   0  14        6.62        5.70      3.66 o 
   2   0  14       28.72       20.67      3.64 o 
   3   0  14      166.70      144.94      6.33 o 
   4   0  14      371.48      402.42     10.00 o 
   5   0  14      285.73      297.77     12.25 o 
   6   0  14      232.42      211.25      7.29 o 
   7   0  14        6.91        6.28      3.84 o 
   8   0  14      109.07       94.20      5.87 o 
   9   0  14        1.68       -0.66      3.69 o 
   1   1  14      123.65      118.16      3.95 o 
   2   1  14       58.39       40.80      2.96 o 
   3   1  14        1.56        1.20      2.42 o 
   4   1  14       11.65        8.04      2.95 o 
   5   1  14        0.03       -0.08      2.42 o 
   6   1  14      150.76      153.65      5.43 o 
   7   1  14        2.30        0.55      3.28 o 
   8   1  14        3.77        3.62      2.77 o 
   9   1  14      116.32      127.61      4.65 o 
   0   2  14      699.71      586.82     21.99 o 
   1   2  14       26.80       19.76      2.65 o 
   2   2  14      236.08      249.28      5.71 o 
   3   2  14       22.99       16.14      2.94 o 
   4   2  14      521.24      536.72      8.19 o 
   5   2  14      281.01      291.05      5.86 o 
   6   2  14      100.81      100.60      4.54 o 
   7   2  14        3.83        3.33      3.35 o 
   8   2  14       30.73       39.72      4.19 o 
   1   3  14        5.66        2.87      2.42 o 
   2   3  14       20.42       16.13      3.97 o 
   3   3  14      125.56      111.98      3.86 o 
   4   3  14       60.19       50.77      3.23 o 
   5   3  14       11.59        6.79      3.26 o 
   6   3  14       48.50       40.85      3.27 o 
   7   3  14        4.97        2.78      3.33 o 
   8   3  14       64.70       80.61      4.70 o 
   0   4  14        0.84        0.62      3.56 o 
   1   4  14      217.94      211.04      5.09 o 
   2   4  14      122.65      117.20      4.01 o 
   3   4  14        4.80        6.18      3.20 o 
   4   4  14        4.91        6.39      3.11 o 
   5   4  14        8.08        6.81      2.70 o 
   6   4  14       23.38       23.65      3.18 o 
   7   4  14       15.70       12.41      3.11 o 
   8   4  14        7.24        6.74      3.86 o 
   1   5  14      115.17      114.38      4.08 o 
   2   5  14       28.61       27.98      3.38 o 
   3   5  14        2.55        0.56      2.67 o 
   4   5  14        0.04       -1.05      2.54 o 
   5   5  14       19.52       23.17      3.00 o 
   6   5  14       53.86       43.58      3.45 o 
   7   5  14        9.31        9.46      3.26 o 
   0   6  14       91.82       98.80      5.89 o 
   1   6  14        5.51        5.03      2.86 o 
   2   6  14       29.93       34.53      3.32 o 
   3   6  14       97.60       94.22      6.96 o 
   4   6  14       28.03       20.81      3.21 o 
   5   6  14       27.83       33.99      3.60 o 
   6   6  14      206.11      240.09      6.03 o 
   1   7  14      105.42      111.64      3.94 o 
   2   7  14        1.14        0.89      2.57 o 
   3   7  14       67.53       69.50      3.39 o 
   4   7  14       45.96       51.96      3.68 o 
   5   7  14        1.74        4.21      3.16 o 
   0   8  14        0.03       -1.94      4.33 o 
   1   8  14       49.48       46.51      3.29 o 
   2   8  14        0.05        0.49      2.81 o 
   3   8  14       13.38       13.30      3.55 o 
   4   8  14       88.78       82.94      3.82 o 
   1   9  14       50.60       50.34      3.72 o 
   1   1  15       40.85       32.16      3.07 o 
   2   1  15        0.42        0.33      2.55 o 
   3   1  15      154.25      134.70      5.74 o 
   4   1  15       25.90       22.66      3.44 o 
   5   1  15      291.87      297.14      7.39 o 
   6   1  15        3.15        1.57      3.53 o 
   7   1  15       77.80       76.17      4.72 o 
   0   2  15        0.34        4.25      3.84 o 
   1   2  15        2.99        1.68      2.64 o 
   2   2  15        0.31        1.74      2.53 o 
   3   2  15      398.83      321.48      6.50 o 
   4   2  15       51.92       59.87      4.17 o 
   5   2  15       52.13       46.03      3.98 o 
   6   2  15        7.54        6.18      3.49 o 
   7   2  15      169.68      197.42      6.96 o 
   1   3  15        0.65        1.36      2.66 o 
   2   3  15       24.98       22.80      2.90 o 
   3   3  15       17.27        8.83      3.38 o 
   4   3  15        4.31        3.98      4.24 o 
   5   3  15        5.18        4.00      3.52 o 
   6   3  15      255.84      272.48      7.41 o 
   7   3  15       84.58       82.27      5.01 o 
   0   4  15        7.49        7.30      4.04 o 
   1   4  15       65.60       69.34      4.83 o 
   2   4  15       99.32      103.60      4.67 o 
   3   4  15      114.32      110.35      7.90 o 
   4   4  15      110.29      126.88      5.18 o 
   5   4  15        1.75        1.19      3.03 o 
   6   4  15        0.02        0.62      3.06 o 
   1   5  15       87.10       82.13      4.50 o 
   2   5  15        1.29        0.44      4.11 o 
   3   5  15       35.93       37.11      3.48 o 
   4   5  15        0.19       -2.85      2.93 o 
   5   5  15        4.46        2.52      3.23 o 
   6   5  15       65.76       80.41      4.19 o 
   0   6  15        0.00       -2.16      5.59 o 
   1   6  15        8.79        9.76      3.09 o 
   2   6  15        3.78        1.05      2.99 o 
   3   6  15       82.07       87.28      4.19 o 
   4   6  15       21.20       16.87      3.35 o 
   5   6  15      158.66      176.29      5.46 o 
   1   7  15        2.26        3.02      3.36 o 
   2   7  15       13.31       14.29      3.45 o 
   3   7  15        0.39        0.13      2.93 o 
   0   0  16        0.00        3.69      6.07 o 
   1   0  16      145.97      137.27      6.79 o 
   2   0  16       18.28       15.87      4.57 o 
   3   0  16       13.18       15.30      4.65 o 
   4   0  16       60.78       58.24      5.63 o 
   5   0  16       41.49       51.20      5.68 o 
   6   0  16      191.57      236.27     10.14 o 
   1   1  16       22.53       18.96      3.21 o 
   2   1  16        5.91        4.55      3.10 o 
   3   1  16        0.34       -0.69      2.98 o 
   4   1  16        0.27        1.65      3.24 o 
   5   1  16        0.21        1.22      3.92 o 
   6   1  16        7.02       -0.17      4.79 o 
   0   2  16       53.22       42.64      5.02 o 
   1   2  16        8.61        6.18      2.87 o 
   2   2  16       16.00       11.91      3.21 o 
   3   2  16        0.16        1.08      3.15 o 
   4   2  16       65.65       83.94      4.17 o 
   5   2  16       44.02       39.86      8.66 o 
   1   3  16        1.19       -0.45      2.84 o 
   2   3  16       22.49       19.86      3.35 o 
   3   3  16      135.34      128.02      4.60 o 
   4   3  16       18.89       12.31      4.57 o 
   5   3  16        1.23        3.73      4.77 o 
   0   4  16        0.58        2.82      4.17 o 
   1   4  16       21.93       19.02      3.71 o 
   2   4  16       25.58       20.46      3.76 o 
   3   4  16        1.71        2.16      4.36 o 
   4   4  16       33.32       42.43      9.01 o 
   1   5  16        2.38       -0.44      3.58 o 
   2   5  16        0.01       -0.46      3.79 o 
   3   5  16       10.39       11.08      3.83 o 
   0   6  16        8.10        9.76      7.24 o 
   1   6  16        7.27        6.11      3.79 o 
   1   1  17        1.87        2.58      3.36 o 
   2   1  17        0.33        1.09      3.39 o 
   3   1  17        8.77       10.59      3.50 o 
   0   2  17        0.95       -2.88      4.69 o 
   1   2  17       26.42       30.12      3.74 o 
   2   2  17      100.71      117.44      4.78 o 
   3   2  17        8.97       12.79      3.67 o 
   1   3  17        0.07        2.47      3.33 o 
   2   3  17       17.47       20.19      3.60 o 
                                                 
